# Supplementary material for: Transcriptome Analysis of Cotton (Gossypium hirsutum L.) Genotypes That Are Susceptible, Resistant, and Hypersensitive to Reniform Nematode (Rotylenchulus reniformis)
Source: PLoS One. 2015 Nov 16;10(11):e0143261. doi: 10.1371/journal.pone.0143261 (PMC4646469; doi:10.1371/journal.pone.0143261)
Supplement: S1 Table — (XLSX) [file pone.0143261.s006.xlsx]

## Sheet: Sheet1
S1 Table. The number of genes/transcripts expressed in each library
Library	RPKM > 1 (%)	RPKM > 2 (%)	RPKM > 5 (%)	RPKM > 10 (%)
DSU	97,446 (61%)	80,499 (51%)	47,746 (30%)	27,450 (17%)
DSI	101,253 (64%)	83,174 (52%)	48,146 (30%)	27,113 (17%)
L1U	90,340 (57%)	76,286 (48%)	46,265 (29%)	27,043 (17%)
L1I	92,217 (58%)	77,888 (49%)	47,422 (30%)	27,613 (17%)
B713U	109,526 (69%)	92,148 (58%)	53,049 (33%)	28,867 (18%)
B713I	107,922 (68%)	88,507 (56%)	50,380 (32%)	27,709 (17%)
