# Supplementary material for: Transcriptome Analysis of Cotton (Gossypium hirsutum L.) Genotypes That Are Susceptible, Resistant, and Hypersensitive to Reniform Nematode (Rotylenchulus reniformis)
Source: PLoS One. 2015 Nov 16;10(11):e0143261. doi: 10.1371/journal.pone.0143261 (PMC4646469; doi:10.1371/journal.pone.0143261)
Supplement: S2 Table — (XLSX) [file pone.0143261.s007.xlsx]

## Sheet: S1Table
S2 Table List of differentially expressed transcripts close to the RN resistance QTLs
Seq_ID	L1U_vs_DSU	P_value	DSU	L1U	B713U_vs_DSU	P_value	DSU	B713U	best representing genes	annotation
A2_GG10562|c0_g1_i1	-173.445	0.0004169	19.079	0.11	-238.488	0.024	19.079	0.08	Gorai.010G175300.1
A2_GG9066|c0_g1_i1	1.375	1	0.08	0.11	171.887	1.825e-06	0.08	13.751	Gorai.001G080800.1
A2_GG9398|c1_g1_i1	4.28295	0	19475.1	83410.9	-21.6356	0	19475.1	900.142	Gorai.013G195300.1
D5_GG7938|c1_g1_i1	-2.09131	0.00587	78.33	37.455	-2.16375	1	78.33	36.201	Gorai.013G121200.1
D5_GG8288|c0_g1_i1	1.375	1	0.08	0.11	214.2	5.79e-08	0.08	17.136	Gorai.006G053700.1
D5_GG8836|c0_g1_i1	190.838	0.00126	0.08	15.267	199.312	1.97e-07	0.08	15.945	Gorai.009G418500.1
D5_GG9389|c0_g1_i1	-542.627	2.64e-12	59.689	0.11	-2.05032	1	59.689	29.112	Gorai.013G119800.1
D5_GG9752|c0_g1_i1	3.25755	4.34e-07	25.048	81.595	-313.1	0.00671	25.048	0.08	Gorai.013G143900.1
D5_GG25668|c25_g1_i3	157.6	0.00472	0.08	12.608	1	1	0.08	0.08	Gorai.N015800.1
D5_GG23038|c7_g1_i1	-114.882	0.00785	12.637	0.11	-157.963	0.094	12.637	0.08	Gorai.013G143900.1
D5_GG23785|c0_g1_i1	-875.736	0	96.331	0.11	-1204.14	6.93e-10	96.331	0.08	Gorai.013G119800.1
D5_GG24365|c0_g1_i1	-431.3	7.95e-10	47.443	0.11	-593.038	4.55e-05	47.443	0.08	Gorai.006G053700.1
D5_GG24732|c0_g1_i1	3.83076	0	111.727	427.999	-1.35065	0.017	111.727	82.721	Gorai.001G217200.1
D5_GG25134|c3_g1_i1	357.275	1.57e-06	0.08	28.582	33.95	0.103	0.08	2.716	Gorai.007G325900.1
D5_GG25613|c0_g1_i1	-736.1	0	80.971	0.11	-1012.14	2.3e-08	80.971	0.08	Gorai.011G154200.1
D5_GG9741|c0_g1_i1	-600.009	1.3e-13	66.001	0.11	-825.013	6.94e-07	66.001	0.08	Gorai.013G120700.1
D5_GG8023|c0_g1_i1	-1.93421	0.048	61.359	31.723	-18.8623	6.43e-05	61.359	3.253	Gorai.013G050500.1
D5_GG8668|c1_g1_i1	-491.382	3.64e-11	54.052	0.11	-675.65	1.03e-05	54.052	0.08	Gorai.013G128800.1
A2_GG15443|c0_g1_i1	-1.03496	1	76.577	73.99	-8.85693	0.000252	76.577	8.646	Gorai.007G287400.1
A2_GG16631|c0_g1_i1	-111.218	0.00938	12.234	0.11	-1.69964	1	12.234	7.198	Gorai.004G085300.2
D5_GG23419|c28_g1_i1	-939.582	0	103.354	0.11	-1291.92	1.41e-10	103.354	0.08	Gorai.007G322100.1
D5_GG23433|c8_g1_i1	-3.7538	8.76e-09	102.869	27.404	-15.159	2.03e-07	102.869	6.786	Gorai.007G320700.1
D5_GG23750|c0_g1_i1	-1.34906	0.953	40.314	29.883	-28.3104	0.00108	40.314	1.424	Gorai.007G287400.1
D5_GG23757|c0_g1_i1	1.375	1	0.08	0.11	174.412	1.48e-06	0.08	13.953	Gorai.007G286500.1
D5_GG23859|c0_g1_i1	1.12748	1	58.67	66.149	-7.05253	0.00658	58.67	8.319	Gorai.007G318300.1
D5_GG23861|c0_g1_i1	-1.57708	0	1101	698.125	-26.3864	0	1101	41.726	Gorai.007G318400.1
D5_GG24820|c12_g1_i1	-641.891	1.75e-14	70.608	0.11	-882.6	2.42e-07	70.608	0.08	Gorai.001G145400.1
A2_GG12716|c0_g1_i1	1.375	1	0.08	0.11	149.9	1.083e-05	0.08	11.992	Gorai.007G328100.1	2-oxoglutarate (2OG) and Fe(II)-dependent oxygenase superfamily protein
D5_GG7940|c0_g1_i1	-1.76695	7.21e-08	354.154	200.432	-9.22757	0	354.154	38.38	Gorai.013G120600.2	ABI3-interacting protein 3
D5_GG7941|c1_g1_i1	1.375	1	0.08	0.11	78.3	0.00343	0.08	6.264	Cotton_A_11386	Aconitase A/isopropylmalate dehydratase small subunit, swivel
A2_GG14466|c5_g1_i1	-72.0273	0.064	7.923	0.11	4.70857	2.084e-11	7.923	37.306	Cotton_A_19606	Actin-binding FH2
D5_GG25135|c0_g1_i1	1.375	1	0.08	0.11	157.675	5.79e-06	0.08	12.614	Gorai.012G061000.3	ARM repeat superfamily protein
D5_GG23425|c0_g1_i1	1.375	1	0.08	0.11	188.325	4.79e-07	0.08	15.066	Gorai.007G323400.1	Auxin-responsive GH3 family protein
D5_GG23425|c0_g1_i1	1.375	1	0.08	0.11	188.325	4.79e-07	0.08	15.066	Gorai.007G323400.1	Auxin-responsive GH3 family protein
D5_GG7734|c1_g1_i1	1.375	1	0.08	0.11	124.312	8.62e-05	0.08	9.945	Gorai.013G178300.3	BTB/POZ domain-containing protein
A2_GG9512|c0_g1_i1	2.5175	0.792	2.286	5.755	4.30621	0.003208	2.286	9.844	Cotton_A_21913	Carotenoid oxygenase
A2_GG13041|c1_g1_i1	-207.364	7.469e-05	22.81	0.11	-3.39637	0.673	22.81	6.716	Cotton_A_31519	Class II aldolase/adducin, N-terminal
D5_GG8200|c0_g1_i1	1.76559	0.246	18.463	32.598	3.23826	0	18.463	59.788	Gorai.013G180000.1	Cystathionine beta-synthase (CBS) family protein
A2_GG13296|c3_g1_i6	-1.34724	0.851	52.607	39.048	-9.56143	0.00292	52.607	5.502	Gorai.007G285600.3	Cytidine/deoxycytidylate deaminase family protein
A2_GG13683|c12_g2_i1	3.24219	0.001397	12.234	39.665	-152.925	0.102	12.234	0.08	Gorai.007G337400.1	disease resistance family protein / LRR family protein
A2_GG16851|c0_g1_i1	8.37654	0.001586	2.523	21.134	-31.5375	0.67	2.523	0.08	Gorai.007G338100.1	disease resistance family protein / LRR family protein
A2_GG16851|c2_g1_i1	718.75	6.393e-13	0.08	57.5	69.75	0.006715	0.08	5.58	Gorai.007G338100.1	disease resistance family protein / LRR family protein
A2_GG16851|c3_g1_i1	4.55778	0.0006369	7.13	32.497	-13.2775	0.445	7.13	0.537	Gorai.007G340200.1	disease resistance family protein / LRR family protein
A2_GG16851|c3_g2_i1	25.3379	0.0006585	0.734	18.598	1.29292	0.93	0.734	0.949	Gorai.007G336200.1	disease resistance family protein / LRR family protein
D5_GG23463|c0_g1_i1	322.5	6.44e-06	0.08	25.8	1	1	0.08	0.08	Gorai.007G340700.1	disease resistance family protein / LRR family protein
D5_GG25668|c22_g1_i1	177.512	0.00214	0.08	14.201	1	1	0.08	0.08	Gorai.007G337100.1	disease resistance family protein / LRR family protein
D5_GG25668|c24_g1_i1	382.788	5.58e-07	0.08	30.623	36.0875	0.088	0.08	2.887	Gorai.007G340200.1	disease resistance family protein / LRR family protein
D5_GG25668|c26_g1_i1	229.675	0.000269	0.08	18.374	1	1	0.08	0.08	Gorai.007G335800.1	disease resistance family protein / LRR family protein
D5_GG25668|c41_g1_i1	12.7998	0	34.203	437.792	-5.09276	0.168	34.203	6.716	Gorai.007G337400.1	disease resistance family protein / LRR family protein
D5_GG25682|c8_g1_i1	102.638	0.04	0.08	8.211	92.9875	0.00107	0.08	7.439	Gorai.007G337100.1	disease resistance family protein / LRR family protein
D5_GG23410|c0_g1_i1	228.838	0.000277	0.08	18.307	1	1	0.08	0.08	Cotton_A_17277	Disease resistance protein
D5_GG23410|c0_g1_i1	228.838	0.000277	0.08	18.307	1	1	0.08	0.08	Cotton_A_17277	Disease resistance protein
D5_GG23017|c7_g1_i4	1.375	1	0.08	0.11	97.275	0.000759	0.08	7.782	Gorai.007G290500.1	Disease resistance protein (CC-NBS-LRR class) family
D5_GG23850|c5_g1_i1	3.8929	0	141.228	549.786	-1765.35	3.33e-14	141.228	0.08	Gorai.007G319000.1	disease resistance protein (TIR-NBS-LRR class)
D5_GG23850|c5_g2_i1	1152.72	0	0.08	92.218	1	1	0.08	0.08	Gorai.007G318700.2	disease resistance protein (TIR-NBS-LRR class)
D5_GG23442|c17_g1_i1	1.375	1	0.08	0.11	105.537	0.000389	0.08	8.443	Gorai.007G322300.1	Disease resistance protein (TIR-NBS-LRR class) family
D5_GG23419|c21_g1_i1	-19.5909	0.678	2.155	0.11	7.14988	1.33e-05	2.155	15.408	Gorai.007G322300.1	Disease resistance protein (TIR-NBS-LRR class) family
D5_GG23419|c21_g1_i3	322.5	6.44e-06	0.08	25.8	187.838	4.98e-07	0.08	15.027	Gorai.007G322300.1	Disease resistance protein (TIR-NBS-LRR class) family
D5_GG25886|c2_g1_i1	1.60885	1	1.966	3.163	12.1556	2.06e-09	1.966	23.898	Gorai.007G322300.1	Disease resistance protein (TIR-NBS-LRR class) family
D5_GG23419|c19_g1_i1	1.375	1	0.08	0.11	208.65	9.1e-08	0.08	16.692	Gorai.007G321700.1	disease resistance protein (TIR-NBS-LRR class), putative
D5_GG23419|c30_g1_i1	1.375	1	0.08	0.11	112.45	0.000223	0.08	8.996	Gorai.007G321800.1	disease resistance protein (TIR-NBS-LRR class), putative
D5_GG8647|c0_g1_i1	1.375	1	0.08	0.11	335.5	2.84e-12	0.08	26.84	Gorai.013G047900.4	DNA-directed DNA polymerases
D5_GG8214|c0_g1_i1	167.7	0.00316	0.08	13.416	178.2	1.09e-06	0.08	14.256	Cotton_A_02039	DNA-directed RNA polymerase, subunit 2, domain 6
D5_GG23837|c2_g1_i1	-152.991	0.00116	16.829	0.11	-2.419	1	16.829	6.957	Gorai.007G341100.1	equilibrative nucleotide transporter 1
A2_GG15423|c4_g2_i2	14.494	0.299	0.332	4.812	23.9307	0.00119	0.332	7.945	Gorai.007G288900.3	evolutionarily conserved C-terminal region 2
A2_GG9516|c1_g1_i1	1.375	1	0.08	0.11	271	5.571e-10	0.08	21.68	Gorai.001G195300.4	FAD/NAD(P)-binding oxidoreductase family protein
D5_GG7726|c0_g1_i1	1.375	1	0.08	0.11	344.637	1.34e-12	0.08	27.571	Gorai.013G178600.1	FAD/NAD(P)-binding oxidoreductase family protein
A2_GG13628|c2_g1_i1	1.375	1	0.08	0.11	68.775	0.007239	0.08	5.502	Cotton_A_28040	GCN5-related N-acetyltransferase (GNAT) domain
A2_GG9525|c0_g1_i2	1.27543	0.061	165.495	211.078	-7.99802	3.236e-08	165.495	20.692	Gorai.013G177300.1	glutathione S-transferase TAU 19
D5_GG7706|c0_g1_i1	4.71026	0.00666	4.832	22.76	-60.4	0.433	4.832	0.08	Gorai.013G177200.1	glutathione S-transferase TAU 19
D5_GG7717|c0_g1_i1	-4.01898	0	302.412	75.246	-4.31888	1.15e-06	302.412	70.021	Gorai.013G177300.1	glutathione S-transferase TAU 19
A2_GG9525|c0_g1_i4	-3.62129	5.005e-09	109.678	30.287	-16.07	4.704e-08	109.678	6.825	Cotton_A_21916	Glutathione S-transferase, N-terminal
A2_GG9525|c0_g1_i5	1.35845	0.0001846	280.135	380.55	-12.552	0	280.135	22.318	Cotton_A_21917	Glutathione S-transferase, N-terminal
A2_GG9525|c0_g1_i7	-2.25445	0.002653	75.31	33.405	-4.15894	0.062	75.31	18.108	Cotton_A_21916	Glutathione S-transferase, N-terminal
D5_GG22967|c3_g1_i3	6.3129	2.82e-09	10.457	66.014	1.71827	0.00457	10.457	17.968	Gorai.007G041900.1	glyceraldehyde-3-phosphate dehydrogenase C2
D5_GG25072|c26_g3_i1	-5135.57	0	564.913	0.11	-7061.41	0	564.913	0.08	Gorai.013G000500.1	HIS triad family protein 3
D5_GG8191|c1_g1_i1	-1.8456	0.00266	122.954	66.62	-6.09347	8.02e-05	122.954	20.178	Gorai.001G225700.1	Histone superfamily protein
A2_GG16634|c0_g1_i1	-2.43014	0.00256	65.587	26.989	-3.93278	0.128	65.587	16.677	Gorai.004G084700.1	Histone superfamily protein
A2_GG6917|c0_g1_i1	1.375	1	0.08	0.11	111.575	0.0002391	0.08	8.926	Cotton_A_27452	Integrase, catalytic core
D5_GG23854|c5_g1_i1	-116.6	0.00719	12.826	0.11	-160.325	0.091	12.826	0.08	Cotton_A_17238	Leucine-rich repeat
A2_GG9399|c5_g1_i1	-314.482	3.211e-07	34.593	0.11	-432.413	0.0008133	34.593	0.08	Cotton_A_34342	Major sperm protein
D5_GG23418|c0_g1_i1	1.36709	0	8033.07	10981.9	-17.1732	0	8033.07	467.767	Gorai.007G322600.1	metallothionein 3
D5_GG23418|c0_g1_i2	1.05022	0.461	695.162	730.072	-24.8903	0	695.162	27.929	Gorai.007G322600.1	metallothionein 3
D5_GG23418|c0_g1_i1	1.36709	0	8033.07	10981.9	-17.1732	0	8033.07	467.767	Gorai.007G322600.1	metallothionein 3
D5_GG23418|c0_g1_i2	1.05022	0.461	695.162	730.072	-24.8903	0	695.162	27.929	Gorai.007G322600.1	metallothionein 3
D5_GG23033|c2_g1_i1	-1.94218	0.015	79.301	40.831	-7.19153	0.000805	79.301	11.027	Gorai.007G289900.1	Methyltransferase-related protein
D5_GG23435|c1_g1_i1	1.375	1	0.08	0.11	453.488	0	0.08	36.279	Gorai.005G166100.1	MuDR family transposase
D5_GG23435|c1_g1_i1	1.375	1	0.08	0.11	453.488	0	0.08	36.279	Gorai.005G166100.1	MuDR family transposase
D5_GG7916|c10_g1_i1	1.375	1	0.08	0.11	240.463	6.82e-09	0.08	19.237	Gorai.001G187300.1	MUTS homolog 6
A2_GG15431|c0_g1_i2	-131.891	0.00335	14.508	0.11	-1.70562	1	14.508	8.506	Gorai.007G288300.1	NAD(P)-binding Rossmann-fold superfamily protein
A2_GG13279|c3_g1_i2	2.16689	0.439	6.585	14.269	4.39028	1.12e-08	6.585	28.91	Gorai.007G282600.2	NAD(P)-linked oxidoreductase superfamily protein
A2_GG13279|c3_g1_i3	1.42138	0.138	63.23	89.874	2.7359	0	63.23	172.991	Gorai.007G283000.2	NAD(P)-linked oxidoreductase superfamily protein
D5_GG24820|c9_g1_i3	1.68715	0.834	7.307	12.328	2.01286	0.00565	7.307	14.708	Gorai.007G283000.2	NAD(P)-linked oxidoreductase superfamily protein
D5_GG8198|c3_g2_i1	-1.13551	1	144.201	126.992	-7.66049	5.84e-07	144.201	18.824	Gorai.013G181600.1	NADH-ubiquinone oxidoreductase-related
A2_GG13279|c3_g1_i5	-1.24016	1	6.052	4.88	2.27842	0.00436	6.052	13.789	Cotton_A_14974	NADP-dependent oxidoreductase domain
D5_GG25668|c36_g1_i2	1.47418	1	0.213	0.314	35.5869	0.00138	0.213	7.58	Gorai.007G333200.1	NB-ARC domain-containing disease resistance protein
D5_GG25668|c36_g1_i3	-3.11818	1	0.343	0.11	25.6589	0.000517	0.343	8.801	Gorai.007G333200.1	NB-ARC domain-containing disease resistance protein
D5_GG25668|c37_g1_i1	-1.74654	1	1.137	0.651	7.26825	0.00315	1.137	8.264	Gorai.007G333200.1	NB-ARC domain-containing disease resistance protein
D5_GG25668|c37_g1_i2	1.89157	1	0.332	0.628	34.3163	3.74e-05	0.332	11.393	Gorai.007G333200.1	NB-ARC domain-containing disease resistance protein
D5_GG25668|c37_g1_i3	6.025	1	0.08	0.482	83.5625	0.00226	0.08	6.685	Gorai.007G333200.1	NB-ARC domain-containing disease resistance protein
D5_GG25668|c37_g1_i4	1.45119	1	0.379	0.55	22.4617	0.000737	0.379	8.513	Gorai.007G333200.1	NB-ARC domain-containing disease resistance protein
D5_GG25668|c37_g1_i5	1.44304	1	0.474	0.684	14.0359	0.00541	0.474	6.653	Gorai.007G334100.1	NB-ARC domain-containing disease resistance protein
D5_GG7719|c0_g1_i1	5.28605	0.54	0.853	4.509	9.04103	0.00352	0.853	7.712	Gorai.013G177100.1	nine-cis-epoxycarotenoid dioxygenase 3
A2_GG13814|c1_g1_i1	2.59004	0.005439	16.592	42.974	-1.76511	1	16.592	9.4	Cotton_A_15474	No apical meristem (NAM) protein
A2_GG14670|c3_g1_i2	6.95481	0.11	1.35	9.389	5.66667	0.007499	1.35	7.65	Cotton_A_18123	No apical meristem (NAM) protein
D5_GG27771|c0_g1_i1	1.375	1	0.08	0.11	92.2125	0.00113	0.08	7.377	Gorai.007G340500.1	Oxidoreductase, zinc-binding dehydrogenase family protein
D5_GG24227|c0_g1_i1	495.812	5.59e-09	0.08	39.665	1	1	0.08	0.08	Cotton_A_28370	Pathogenesis-related transcriptional factor/ERF, DNA-binding
D5_GG23013|c1_g1_i1	9.50901	0.0017	2.108	20.045	-2.11647	1	2.108	0.996	Gorai.007G288500.2	PHD finger protein-related
A2_GG18899|c1_g1_i1	128.725	0.015	0.08	10.298	93.0875	0.001057	0.08	7.447	Cotton_A_29385	Photosystem antenna protein-like
D5_GG24801|c0_g1_i1	-835.145	0	91.866	0.11	-1148.33	1.91e-09	91.866	0.08	Gorai.007G285100.1	Plant protein of unknown function (DUF868)
A2_GG9520|c3_g1_i1	1.375	1	0.08	0.11	135.7	3.413e-05	0.08	10.856	Cotton_A_21936	Protein of unknown function DUF789
D5_GG8844|c0_g1_i1	-641.891	1.75e-14	70.608	0.11	-882.6	2.42e-07	70.608	0.08	Cotton_A_34861	Putative harbinger transposase-derived nuclease
A2_GG17668|c0_g1_i1	1.375	1	0.08	0.11	394.925	2.52e-14	0.08	31.594	Gorai.009G259300.3	Rad21/Rec8-like family protein
A2_GG13367|c2_g1_i1	-136.191	0.00271	14.981	0.11	-4.38554	0.582	14.981	3.416	Cotton_A_38642	Ras GTPase
A2_GG17691|c4_g1_i1	1891.11	0	0.08	151.289	1	1	0.08	0.08	Cotton_A_30355	Ras GTPase
A2_GG13420|c0_g1_i1	1.375	1	0.08	0.11	74.8	0.004524	0.08	5.984	Gorai.004G023300.1	receptor like protein 32
D5_GG25139|c2_g1_i1	99.275	0.046	0.08	7.942	67.8	0.00781	0.08	5.424	Gorai.004G023300.1	receptor like protein 32
D5_GG23094|c0_g1_i1	1.375	1	0.08	0.11	114.3	0.000192	0.08	9.144	Cotton_A_13694	Retrotransposon gag protein
D5_GG25668|c8_g1_i1	1.375	1	0.08	0.11	346.975	1.12e-12	0.08	27.758	Cotton_A_31727	Retrotransposon gag protein
A2_GG16313|c0_g1_i1	-185.827	0.0002227	20.441	0.11	-1.74769	1	20.441	11.696	Cotton_A_28134	Reverse transcriptase
A2_GG16806|c0_g1_i1	1.375	1	0.08	0.11	240.075	7.04e-09	0.08	19.206	Cotton_A_35493	Reverse transcriptase
A2_GG17066|c0_g1_i1	1.375	1	0.08	0.11	214.2	5.792e-08	0.08	17.136	Cotton_A_36248	Reverse transcriptase
A2_GG12897|c0_g1_i1	1.375	1	0.08	0.11	203.4	1.394e-07	0.08	16.272	Cotton_A_37340	Reverse transcriptase
A2_GG8195|c0_g1_i1	1.375	1	0.08	0.11	170.037	2.111e-06	0.08	13.603	Cotton_A_41288	Reverse transcriptase
D5_GG23747|c3_g1_i1	-185.827	0.000223	20.441	0.11	-255.512	0.018	20.441	0.08	Cotton_A_14571	Reverse transcriptase
A2_GG16492|c0_g1_i1	1.375	1	0.08	0.11	148.15	1.252e-05	0.08	11.852	Cotton_A_40088	Ribonuclease H-like
A2_GG13683|c16_g1_i1	32.675	0.524	0.08	2.614	77.3375	0.003707	0.08	6.187	Cotton_A_06519	Ribonuclease H-like
A2_GG17668|c3_g1_i1	1.375	1	0.08	0.11	71.5	0.00585	0.08	5.72	Cotton_A_30357	Ribosomal protein L13
A2_GG17666|c0_g1_i1	-2.18779	4.13e-06	155.298	70.984	-2.43639	0.763	155.298	63.741	Cotton_A_36220	Ribosomal protein S13
A2_GG13283|c0_g1_i1	-1.8294	0.00544	112.947	61.74	-6.37974	0.000109	112.947	17.704	Cotton_A_14996	Ribosomal protein S24e
D5_GG23751|c0_g1_i1	-1.87093	0.01	94.484	50.501	-4.84881	0.00702	94.484	19.486	Cotton_A_14996	Ribosomal protein S24e
D5_GG7943|c1_g1_i1	-2.78025	1.19e-12	214.193	77.041	-4.42164	4.6e-05	214.193	48.442	Gorai.013G121400.1	Ribosomal protein S24e family protein
D5_GG9266|c0_g1_i1	-2.47367	1.71e-12	255.087	103.121	-8.81891	1.85e-13	255.087	28.925	Gorai.013G201800.1	Ribosomal protein S24e family protein
A2_GG17004|c0_g1_i1	-1.32596	0.815	64.106	48.347	2.32657	0	64.106	149.147	Gorai.009G356200.1	Ribosomal protein S5/Elongation factor G/III/V family protein
A2_GG1046|c3_g1_i2	367.225	1.05e-06	0.08	29.378	1	1	0.08	0.08	Cotton_A_29936	SecY protein
A2_GG16541|c1_g1_i1	555.537	4.891e-10	0.08	44.443	98.925	0.0006611	0.08	7.914	Cotton_A_29936	SecY protein
A2_GG20964|c2_g1_i2	-128.655	0.00394	14.152	0.11	-176.9	0.069	14.152	0.08	Cotton_A_12393	SecY protein
A2_GG31873|c3_g1_i1	6.55937	0.003743	3.15	20.662	-39.375	0.594	3.15	0.08	Cotton_A_29936	SecY protein
A2_GG14649|c0_g1_i1	1.11104	1	1.504	1.671	117.054	0	1.504	176.049	Gorai.007G314900.1	terpene synthase 21
A2_GG14649|c1_g1_i1	1.52113	1	0.568	0.864	204.739	0	0.568	116.292	Gorai.007G315300.1	terpene synthase 21
D5_GG23854|c28_g1_i1	1.375	1	0.08	0.11	1061.54	0	0.08	84.923	Gorai.007G315300.1	terpene synthase 21
D5_GG23854|c31_g1_i1	24.5375	0.681	0.08	1.963	2700.5	0	0.08	216.04	Gorai.007G315300.1	terpene synthase 21
A2_GG15135|c22_g1_i1	216.075	0.0004614	0.08	17.286	1	1	0.08	0.08	Gorai.007G315700.1	Terpenoid cyclases/Protein prenyltransferases superfamily protein
D5_GG23500|c1_g1_i1	139.8	0.00951	0.08	11.184	1	1	0.08	0.08	Gorai.011G281300.1	Thioredoxin superfamily protein
D5_GG23424|c0_g1_i1	-8.04146	0.00976	18.037	2.243	-5.20849	0.394	18.037	3.463	Gorai.007G319700.1	Transcription factor TFIIIC, tau55-related protein
A2_GG15437|c0_g1_i1	239.775	0.000178	0.08	19.182	1	1	0.08	0.08	Gorai.013G123000.4	transcription regulator NOT2/NOT3/NOT5 family protein
D5_GG23030|c0_g1_i1	49.6375	0.293	0.08	3.971	111.475	0.000241	0.08	8.918	Gorai.007G287600.5	transcription regulator NOT2/NOT3/NOT5 family protein
D5_GG25779|c0_g1_i1	1.375	1	0.08	0.11	493.275	0	0.08	39.462	Cotton_A_19843	Transposase, MuDR, plant
A2_GG13631|c9_g1_i1	1.375	1	0.08	0.11	363.9	2.788e-13	0.08	29.112	Cotton_A_39531	Transposase, Ptta/En/Spm, plant
A2_GG13969|c0_g1_i1	-761.936	0	83.813	0.11	-2.18422	1	83.813	38.372	Cotton_A_40824	Transposase, Ptta/En/Spm, plant
A2_GG7979|c0_g1_i1	681.6	2.892e-12	0.08	54.528	1	1	0.08	0.08	Cotton_A_12878	Transposase, Ptta/En/Spm, plant
D5_GG25131|c2_g1_i1	2.09514	1.2e-08	91.227	191.133	-1.22154	0.00435	91.227	74.682	Gorai.007G326600.1	ubiquitin-conjugating enzyme 35
D5_GG8201|c1_g1_i1	225.475	0.000316	0.08	18.038	97.7625	0.000729	0.08	7.821	Gorai.013G181500.1	UDP-glucosyl transferase 73C1
D5_GG8201|c1_g1_i2	1.57164	0.388	22.668	35.626	2.07866	8.59e-09	22.668	47.119	Gorai.013G181500.1	UDP-glucosyl transferase 73C1
D5_GG8201|c0_g1_i1	3.84029	0.324	2.179	8.368	5.71042	0.000243	2.179	12.443	Gorai.013G181400.1	UDP-Glycosyltransferase superfamily protein
D5_GG8497|c0_g1_i1	-862.5	0	94.875	0.11	-3.93542	0.046	94.875	24.108	Gorai.013G189300.1	Uncharacterised protein family (UPF0497)
D5_GG8208|c2_g1_i1	1.375	1	0.08	0.11	82	0.00256	0.08	6.56	Gorai.013G179400.2	WRKY DNA-binding protein 2
A2_GG15423|c4_g2_i1	4.76322	0.414	1.267	6.035	5.95738	0.00741	1.267	7.548	Cotton_A_15033	YTH domain
A2_GG13287|c0_g1_i1	244.825	0.000145	0.08	19.586	1	1	0.08	0.08	Gorai.007G284900.3	zeta-carotene desaturase
A2_GG9518|c0_g1_i1	-1.79667	0.005761	118.264	65.824	-5.84973	0.0001904	118.264	20.217	Gorai.013G179600.1	zinc finger (C2H2 type) family protein
D5_GG8207|c0_g1_i1	-1.40196	0.304	111.656	79.643	-5.27326	0.00102	111.656	21.174	Gorai.013G179600.1	zinc finger (C2H2 type) family protein
D5_GG23854|c7_g1_i1	-3.96953	0.0049	31.526	7.942	-394.075	0.00161	31.526	0.08	Gorai.007G316100.1	ZIP metal ion transporter family
D5_GG9337|c9_g1_i1	-561.036	1.03e-12	61.714	0.11	-771.425	1.82e-06	61.714	0.08
D5_GG9360|c0_g1_i1	-125.536	0.00461	13.809	0.11	-172.613	0.074	13.809	0.08
D5_GG9509|c2_g1_i1	-152.773	0.00118	16.805	0.11	-7.49888	0.253	16.805	2.241
A2_GG1046|c3_g1_i3	1.375	1	0.08	0.11	76.75	0.003884	0.08	6.14
A2_GG16543|c1_g1_i1	174.988	0.002369	0.08	13.999	1	1	0.08	0.08
A2_GG16543|c1_g1_i2	895.85	0	0.08	71.668	1	1	0.08	0.08
A2_GG16808|c0_g1_i1	-542.627	2.644e-12	59.689	0.11	-746.112	2.887e-06	59.689	0.08
A2_GG16916|c0_g1_i1	1.375	1	0.08	0.11	198.237	2.134e-07	0.08	15.859
A2_GG18027|c1_g1_i1	-332.791	1.255e-07	36.607	0.11	-8.67876	0.026	36.607	4.218
A2_GG18418|c0_g1_i1	1.375	1	0.08	0.11	487.825	0	0.08	39.026
A2_GG18813|c3_g1_i1	3.14267	0.004026	11.215	35.245	-140.188	0.126	11.215	0.08
A2_GG18932|c0_g1_i1	792.225	3.426e-14	0.08	63.378	132.387	4.471e-05	0.08	10.591
A2_GG32212|c2_g1_i1	-180.764	0.0002867	19.884	0.11	1.14786	0.025	19.884	22.824
A2_GG33511|c0_g1_i1	3.14267	0.004026	11.215	35.245	-140.188	0.126	11.215	0.08
A2_GG5658|c4_g1_i1	1.375	1	0.08	0.11	309.525	2.405e-11	0.08	24.762
A2_GG7907|c0_g1_i1	1.375	1	0.08	0.11	157.675	5.789e-06	0.08	12.614
A2_GG8044|c1_g1_i1	3.14267	0.004026	11.215	35.245	-140.188	0.126	11.215	0.08
D5_GG11457|c2_g1_i1	1.375	1	0.08	0.11	66.05	0.00897	0.08	5.284
D5_GG12159|c24_g1_i1	1.375	1	0.08	0.11	188.325	4.79e-07	0.08	15.066
D5_GG23043|c0_g1_i1	-152.882	0.00117	16.817	0.11	-210.213	0.039	16.817	0.08
D5_GG23087|c42_g1_i1	1.375	1	0.08	0.11	114.875	0.000184	0.08	9.19
D5_GG23403|c1_g1_i1	-157.945	0.000905	17.374	0.11	-217.175	0.035	17.374	0.08
D5_GG23442|c14_g1_i1	-111.218	0.00938	12.234	0.11	1.17737	0.096	12.234	14.404
D5_GG23472|c0_g1_i1	419.95	1.23e-07	0.08	33.596	1	1	0.08	0.08
D5_GG23850|c0_g1_i1	1.375	1	0.08	0.11	114.787	0.000185	0.08	9.183
D5_GG24589|c4_g1_i1	1.375	1	0.08	0.11	198.238	2.13e-07	0.08	15.859
D5_GG25373|c0_g1_i1	1.375	1	0.08	0.11	161.662	4.18e-06	0.08	12.933
D5_GG25668|c39_g1_i1	1.375	1	0.08	0.11	417.4	0	0.08	33.392
D5_GG25682|c14_g1_i1	1.375	1	0.08	0.11	170.037	2.11e-06	0.08	13.603
D5_GG25682|c19_g1_i1	1.375	1	0.08	0.11	69.9375	0.00662	0.08	5.595
A2_GG12655|c3_g1_i1	-233.091	2.05e-05	25.64	0.11	-320.5	0.005878	25.64	0.08
A2_GG12989|c0_g1_i1	1.375	1	0.08	0.11	115.175	0.0001795	0.08	9.214
A2_GG13402|c0_g1_i1	1.375	1	0.08	0.11	174.412	1.482e-06	0.08	13.953
A2_GG13412|c0_g1_i1	1.375	1	0.08	0.11	67.5125	0.007993	0.08	5.401
A2_GG13510|c0_g1_i1	-125.864	0.004542	13.845	0.11	-173.062	0.073	13.845	0.08
A2_GG14206|c2_g1_i1	-427.536	9.622e-10	47.029	0.11	-587.863	5.011e-05	47.029	0.08
A2_GG14349|c7_g1_i1	-580.091	3.749e-13	63.81	0.11	-797.625	1.133e-06	63.81	0.08
A2_GG14524|c0_g1_i1	1.375	1	0.08	0.11	111.575	0.0002391	0.08	8.926
A2_GG14636|c0_g1_i1	-254.627	6.865e-06	28.009	0.11	-5.11954	0.234	28.009	5.471
A2_GG14721|c1_g1_i1	1.375	1	0.08	0.11	205.15	1.217e-07	0.08	16.412
A2_GG14860|c10_g1_i1	1891.11	0	0.08	151.289	1	1	0.08	0.08
A2_GG14860|c18_g1_i1	408.737	1.941e-07	0.08	32.699	153.113	8.355e-06	0.08	12.249
A2_GG15028|c0_g1_i1	1.375	1	0.08	0.11	1566.1	0	0.08	125.288
A2_GG15107|c1_g1_i1	-196.382	0.0001304	21.602	0.11	-270.025	0.014	21.602	0.08
A2_GG15126|c13_g1_i1	-84.8364	0.034	9.332	0.11	6.44931	0	9.332	60.185
A2_GG15126|c21_g1_i1	-1.07957	1	218.682	202.564	-11.4093	1.553e-13	218.682	19.167
A2_GG15126|c23_g1_i1	1.11979	1	6.762	7.572	2.8184	0.0001045	6.762	19.058
A2_GG22386|c1_g1_i1	816.9	8.938e-15	0.08	65.352	1	1	0.08	0.08
A2_GG23799|c25_g1_i1	-196.382	0.0001304	21.602	0.11	1.70827	8.893e-06	21.602	36.902
A2_GG24538|c13_g1_i1	1.375	1	0.08	0.11	1006.49	0	0.08	80.519
A2_GG24538|c13_g1_i2	-69.5545	0.072	7.651	0.11	6.02732	0	7.651	46.115
A2_GG30494|c1_g1_i1	-213.818	5.403e-05	23.52	0.11	-294	0.009353	23.52	0.08
A2_GG32198|c2_g1_i1	-1.11793	1	274.794	245.807	-61.9463	0	274.794	4.436
A2_GG32203|c0_g1_i1	1828.15	0	0.08	146.252	1	1	0.08	0.08
A2_GG8327|c10_g1_i1	1.375	1	0.08	0.11	257.087	1.725e-09	0.08	20.567
A2_GG9675|c0_g1_i1	-761.936	0	83.813	0.11	-1047.66	1.209e-08	83.813	0.08
D5_GG23418|c1_g1_i1	1.375	1	0.08	0.11	165.85	2.97e-06	0.08	13.268
D5_GG23429|c0_g1_i1	1.375	1	0.08	0.11	278.2	3.1e-10	0.08	22.256
D5_GG23600|c0_g1_i1	1.375	1	0.08	0.11	384.225	4.84e-14	0.08	30.738
D5_GG23916|c1_g1_i1	1.375	1	0.08	0.11	157.675	5.79e-06	0.08	12.614
D5_GG24753|c0_g1_i1	-687.218	0	75.594	0.11	-2.1425	1	75.594	35.283
D5_GG25131|c0_g1_i1	3.93699	0	83.813	329.971	-2.18422	1	83.813	38.372
D5_GG25136|c1_g1_i1	-219.955	3.97e-05	24.195	0.11	-302.438	0.00806	24.195	0.08
D5_GG9601|c0_g1_i1	5.11812	0.00243	4.927	25.217	1.64421	0.119	4.927	8.101
A2_GG14960|c1_g1_i1	-475.555	8.273e-11	52.311	0.11	-653.887	1.517e-05	52.311	0.08
A2_GG28822|c0_g1_i1	1.375	1	0.08	0.11	271	5.571e-10	0.08	21.68
A2_GG30254|c0_g1_i1	1956.74	0	0.08	156.539	1	1	0.08	0.08
A2_GG436|c0_g1_i1	-249.891	8.744e-06	27.488	0.11	-6.65247	0.129	27.488	4.132
A2_GG7054|c2_g1_i1	1.375	1	0.08	0.11	453.488	0	0.08	36.279
A2_GG7154|c0_g1_i1	-1328.25	0	146.107	0.11	-1826.34	0	146.107	0.08
A2_GG7806|c0_g1_i1	1.375	1	0.08	0.11	108.362	0.0003101	0.08	8.669
A2_GG8017|c0_g1_i1	1.375	1	0.08	0.11	71.5	0.005851	0.08	5.72
A2_GG8313|c1_g1_i1	-119.509	0.006221	13.146	0.11	-164.325	0.085	13.146	0.08
A2_GG8438|c0_g1_i1	1.375	1	0.08	0.11	114.3	0.0001921	0.08	9.144
A2_GG8438|c3_g1_i1	-475.555	8.273e-11	52.311	0.11	-653.887	1.517e-05	52.311	0.08
A2_GG8527|c0_g1_i4	239.775	0.0001779	0.08	19.182	1	1	0.08	0.08
A2_GG8889|c0_g1_i1	-9.75548	0.00454	19.15	1.963	-5.31502	0.358	19.15	3.603
A2_GG9140|c1_g1_i1	-144.7	0.001765	15.917	0.11	-198.963	0.048	15.917	0.08
A2_GG9285|c1_g1_i1	1.375	1	0.08	0.11	170.037	2.111e-06	0.08	13.603
A2_GG9393|c1_g1_i1	-1.89842	0.033	70.999	37.399	-31.031	2.884e-06	70.999	2.288
A2_GG9393|c2_g1_i1	1.375	1	0.08	0.11	174.412	1.482e-06	0.08	13.953
A2_GG9397|c0_g1_i2	-3.48682	0.006334	34.38	9.86	-52.5688	0.001783	34.38	0.654
A2_GG9398|c0_g1_i1	-1.18696	1	87.011	73.306	-5.65852	0.002865	87.011	15.377
A2_GG9402|c5_g1_i1	1.375	1	0.08	0.11	428.975	0	0.08	34.318
A2_GG9405|c1_g1_i1	1.375	1	0.08	0.11	428.975	0	0.08	34.318
A2_GG9509|c2_g1_i1	1.375	1	0.08	0.11	208.65	9.096e-08	0.08	16.692
A2_GG9514|c2_g1_i1	-239.018	1.517e-05	26.292	0.11	-328.65	0.005118	26.292	0.08
A2_GG9528|c0_g1_i1	1.65025	0.194	26.931	44.443	-336.637	0.004457	26.931	0.08
A2_GG9530|c2_g1_i1	1.375	1	0.08	0.11	124.312	8.619e-05	0.08	9.945
A2_GG9559|c0_g1_i1	1.375	1	0.08	0.11	552.7	0	0.08	44.216
D5_GG7715|c1_g1_i1	-119.509	0.00622	13.146	0.11	-164.325	0.085	13.146	0.08
D5_GG8612|c0_g1_i1	-1.03357	1	24.231	23.444	-302.887	0.00801	24.231	0.08
D5_GG9109|c7_g1_i5	1.375	1	0.08	0.11	394.925	2.52e-14	0.08	31.594
D5_GG9119|c4_g1_i1	1.375	1	0.08	0.11	172.275	1.78e-06	0.08	13.782
D5_GG9870|c0_g1_i1	468.887	1.68e-08	0.08	37.511	1	1	0.08	0.08
