# Supplementary material for: Transcriptome Analysis of Cotton (Gossypium hirsutum L.) Genotypes That Are Susceptible, Resistant, and Hypersensitive to Reniform Nematode (Rotylenchulus reniformis)
Source: PLoS One. 2015 Nov 16;10(11):e0143261. doi: 10.1371/journal.pone.0143261 (PMC4646469; doi:10.1371/journal.pone.0143261)
Supplement: S3 Table — (XLSX) [file pone.0143261.s008.xlsx]

## Sheet: S2_table
S3 Table List of differentially expressed R-gene annotated transcripts between uninfested libraries
seq_ID	mapped chromome #	L1U_vs_L1I	p_value	DSU	L1U	B713U_vs_DSU	p_value	DSU	B713U	Total_RPKM	best representing genes	function	fxn	category
A2_GG10341|c0_g1_i1	CA_chr1	1.375	1	0.08	0.11	303.975	3.84e-11	0.08	24.318	24.508	Gorai.007G336100.1	disease resistance family protein / LRR family protein	signalling.receptor kinases.leucine rich repeat XI	RLK
A2_GG10344|c2_g1_i1	CA_chr1	539.837	9.26e-10	0.08	43.187	96.5875	0.000799	0.08	7.727	50.994	Gorai.007G338700.1	disease resistance family protein / LRR family protein	signalling.receptor kinases.leucine rich repeat XI	RLK
A2_GG10344|c4_g1_i1	CA_chr1	256.875	8.97e-05	0.08	20.55	10.9	0.515	0.08	0.872	21.502	Gorai.007G338700.1	disease resistance family protein / LRR family protein	signalling.receptor kinases.leucine rich repeat XI	RLK
A2_GG10346|c0_g1_i1	CA_chr1	-345.173	6.68e-08	37.969	0.11	-474.613	0.000382	37.969	0.08	38.159	Gorai.007G335800.1	disease resistance family protein / LRR family protein	signalling.receptor kinases.leucine rich repeat XI	RLK
A2_GG10856|c3_g1_i2	CA_chr1	-202.627	9.53e-05	22.289	0.11	-278.613	0.012	22.289	0.08	22.479	Gorai.001G034000.1	Leucine-rich repeat transmembrane protein kinase	signalling.receptor kinases.leucine rich repeat XI	RLK
A2_GG9937|c0_g1_i1	CA_chr1	745.675	2.08e-13	0.08	59.654	1	1	0.08	0.08	59.814	Cotton_A_10370	Leucine-rich repeat-containing N-terminal, type 2	signalling.receptor kinases.leucine rich repeat XI	RLP
A2_GG13683|c12_g2_i1	CA_chr10	3.24219	0.0014	12.234	39.665	-152.925	0.102	12.234	0.08	51.979	Gorai.007G337400.1	disease resistance family protein / LRR family protein	signalling.receptor kinases.leucine rich repeat XI	RLK
A2_GG16719|c4_g1_i1	CA_chr10	233.037	0.000233	0.08	18.643	109.525	0.000283	0.08	8.762	27.485	Gorai.009G315200.1	NB-ARC domain-containing disease resistance protein	not assigned.unknown	N
A2_GG16851|c0_g1_i1	CA_chr10	8.37654	0.00159	2.523	21.134	-31.5375	0.67	2.523	0.08	23.737	Gorai.007G338100.1	disease resistance family protein / LRR family protein	signalling.receptor kinases.leucine rich repeat XI	RLK
A2_GG16851|c2_g1_i1	CA_chr10	718.75	6.39e-13	0.08	57.5	69.75	0.00672	0.08	5.58	63.16	Gorai.007G338100.1	disease resistance family protein / LRR family protein	signalling.receptor kinases.leucine rich repeat XI	RLK
A2_GG16851|c3_g1_i1	CA_chr10	4.55778	0.000637	7.13	32.497	-13.2775	0.445	7.13	0.537	40.164	Gorai.007G340200.1	disease resistance family protein / LRR family protein	signalling.receptor kinases.leucine rich repeat XI	RLK
A2_GG16851|c3_g2_i1	CA_chr10	25.3379	0.000659	0.734	18.598	1.29292	0.93	0.734	0.949	20.281	Gorai.007G336200.1	disease resistance family protein / LRR family protein	signalling.receptor kinases.leucine rich repeat XI	RLK
A2_GG18226|c1_g1_i1	CA_chr10	1.375	1	0.08	0.11	219.738	3.7e-08	0.08	17.579	17.769	Gorai.009G278300.1	Leucine-rich receptor-like protein kinase family protein	signalling.receptor kinases.leucine rich repeat XI	RLK
A2_GG28754|c0_g1_i1	CA_chr11	296.7	1.83e-05	0.08	23.736	1	1	0.08	0.08	23.896	Gorai.006G003800.1	Leucine-rich repeat transmembrane protein kinase	signalling.receptor kinases.DUF 26	RLK
A2_GG29137|c3_g1_i1	CA_chr11	11.1728	0.00135	1.765	19.72	-6.8677	0.987	1.765	0.257	21.742	Cotton_A_11143	Leucine-rich repeat-containing N-terminal, type 2	signalling.receptor kinases.leucine rich repeat XI	RLP
A2_GG30042|c0_g1_i1	CA_chr11	-2.88464	0	575.358	199.456	-2.44699	0.266	575.358	235.129	1009.94	Cotton_A_07781	Leucine-rich repeat	signalling.receptor kinases.leucine rich repeat XI	RLP
A2_GG31276|c0_g1_i1	CA_chr12	1.30399	1	8.112	10.578	5.47756	2.52e-14	8.112	44.434	63.124	Cotton_A_06369	Leucine-rich repeat	signalling.receptor kinases.leucine rich repeat XI	RLP
A2_GG32174|c2_g1_i1	CA_chr12	1311.74	0	0.08	104.939	1	1	0.08	0.08	105.099	Cotton_A_34682	Leucine-rich repeat	signalling.receptor kinases.leucine rich repeat XI	RLP
A2_GG7117|c1_g1_i1	CA_chr13	1.84302	0.36	12.696	23.399	2.29852	4.59e-06	12.696	29.182	65.277	Gorai.004G233500.5	Leucine-rich repeat protein kinase family protein	protein.postranslational modification.kinase.receptor like cytoplasmatic kinase VII	RLK
A2_GG7274|c10_g1_i1	CA_chr13	-196.382	0.00013	21.602	0.11	-270.025	0.014	21.602	0.08	21.792	Gorai.011G270000.1	NB-ARC domain-containing disease resistance protein	stress.biotic	N
A2_GG7438|c3_g1_i1	CA_chr13	-5.62034	0.000504	33.16	5.9	-10.8437	0.022	33.16	3.058	42.118	Cotton_A_00822	Leucine-rich repeat	signalling.receptor kinases.leucine rich repeat XI	RLP
A2_GG8065|c8_g1_i1	CA_chr13	-196.382	0.00013	21.602	0.11	-270.025	0.014	21.602	0.08	21.792	Gorai.011G260300.1	Leucine-rich repeat protein kinase family protein	signalling.receptor kinases.leucine rich repeat XI	RLK
A2_GG8212|c0_g1_i1	CA_chr13	7.30846	0.99	0.201	1.469	31.204	0.00495	0.201	6.272	7.942	Gorai.013G030200.1	Leucine-rich repeat protein kinase family protein	protein.postranslational modification.kinase.receptor like cytoplasmatic kinase VII	RLK
A2_GG8355|c0_g1_i1	CA_chr13	35.75	0.474	0.08	2.86	65.075	0.00966	0.08	5.206	8.146	Gorai.013G040400.1	Leucine-rich repeat (LRR) family protein	cell wall.cell wall proteins.LRR	RLP
A2_GG8650|c0_g1_i1	CA_chr13	1.375	1	0.08	0.11	441.038	0	0.08	35.283	35.473	Cotton_A_26325	Leucine-rich repeat	signalling.receptor kinases.leucine rich repeat XI	RLP
A2_GG8697|c0_g1_i1	CA_chr13	1.375	1	0.08	0.11	80.25	0.00295	0.08	6.42	6.61	Gorai.013G232100.1	NB-ARC domain-containing disease resistance protein	stress.biotic	N
A2_GG8697|c2_g2_i2	CA_chr13	1.375	1	0.08	0.11	89.975	0.00136	0.08	7.198	7.388	Gorai.013G232300.1	NB-ARC domain-containing disease resistance protein	stress.biotic	N
A2_GG9410|c5_g1_i1	CA_chr13	1.375	1	0.08	0.11	367.113	2.15e-13	0.08	29.369	29.559	Gorai.004G023300.1	receptor like protein 32	signalling.receptor kinases.leucine rich repeat XI	RLK
A2_GG22092|c0_g1_i1	CA_chr2	1.375	1	0.08	0.11	111.575	0.000239	0.08	8.926	9.116	Gorai.002G229000.1	Leucine-rich repeat protein kinase family protein	signalling.receptor kinases.leucine rich repeat III	RLK
A2_GG22174|c0_g1_i1	CA_chr2	1.375	1	0.08	0.11	78.3	0.00343	0.08	6.264	6.454	Gorai.011G294600.1	LRR and NB-ARC domains-containing disease resistance protein	stress.biotic.PR-proteins	NL
A2_GG22605|c2_g1_i1	CA_chr2	1.375	1	0.08	0.11	237.637	8.55e-09	0.08	19.011	19.201	Gorai.004G023300.1	receptor like protein 32	signalling.receptor kinases.leucine rich repeat XI	RLK
A2_GG2059|c0_g1_i1	CA_chr3	-213.818	5.4e-05	23.52	0.11	-294	0.00935	23.52	0.08	23.71	Gorai.002G127700.2	Leucine-rich repeat protein kinase family protein	signalling.receptor kinases.leucine rich repeat XI	RLK
A2_GG2528|c2_g1_i1	CA_chr3	142.6	0.00853	0.08	11.408	1	1	0.08	0.08	11.568	Gorai.004G169400.1	LRR and NB-ARC domains-containing disease resistance protein	stress.biotic	NL
A2_GG2733|c0_g1_i1	CA_chr3	-445.509	3.83e-10	49.006	0.11	-612.575	3.21e-05	49.006	0.08	49.196	Gorai.004G169700.1	LRR and NB-ARC domains-containing disease resistance protein	stress.biotic	NL
A2_GG12868|c43_g2_i1	CA_chr4	1.375	1	0.08	0.11	129.175	5.8e-05	0.08	10.334	10.524	Gorai.007G364900.1	NB-ARC domain-containing disease resistance protein	stress.biotic	N
A2_GG12868|c44_g1_i2	CA_chr4	1.375	1	0.08	0.11	186.575	5.54e-07	0.08	14.926	15.116	Gorai.007G365700.1	NB-ARC domain-containing disease resistance protein	stress.biotic	N
A2_GG12868|c44_g3_i1	CA_chr4	-1015.7	0	111.727	0.11	-1396.59	2.11e-11	111.727	0.08	111.917	Gorai.007G364900.1	NB-ARC domain-containing disease resistance protein	stress.biotic	N
A2_GG12872|c0_g1_i1	CA_chr4	-122.955	0.00525	13.525	0.11	-169.062	0.079	13.525	0.08	13.715	Cotton_A_10994	Leucine-rich repeat	signalling.receptor kinases.leucine rich repeat XI	RLP
A2_GG13058|c1_g1_i1	CA_chr4	171.35	0.00274	0.08	13.708	1	1	0.08	0.08	13.868	Cotton_A_21491	NB-ARC	stress.biotic	N
A2_GG13420|c0_g1_i1	CA_chr4	1.375	1	0.08	0.11	74.8	0.00452	0.08	5.984	6.174	Gorai.004G023300.1	receptor like protein 32	signalling.receptor kinases.leucine rich repeat XI	RLK
A2_GG13682|c0_g1_i1	CA_chr4	1.375	1	0.08	0.11	111.575	0.000239	0.08	8.926	9.116	Gorai.007G340700.1	disease resistance family protein / LRR family protein	signalling.receptor kinases.leucine rich repeat XI	RLK
A2_GG13683|c0_g1_i1	CA_chr4	164.338	0.00361	0.08	13.147	70.0375	0.00658	0.08	5.603	18.83	Gorai.007G338900.1	disease resistance family protein / LRR family protein	signalling.receptor kinases.leucine rich repeat XI	RLK
A2_GG13683|c12_g1_i1	CA_chr4	1400.35	0	0.08	112.028	1	1	0.08	0.08	112.188	Gorai.007G338900.1	disease resistance family protein / LRR family protein	signalling.receptor kinases.leucine rich repeat XI	RLK
A2_GG13683|c15_g1_i1	CA_chr4	330.913	4.57e-06	0.08	26.473	64	0.01	0.08	5.12	31.673	Gorai.007G338900.1	disease resistance family protein / LRR family protein	signalling.receptor kinases.leucine rich repeat XI	RLK
A2_GG13747|c5_g1_i1	CA_chr4	1.375	1	0.08	0.11	160.3	4.66e-06	0.08	12.824	13.014	Gorai.001G149100.1	receptor-like protein kinase 2	signalling.receptor kinases.leucine rich repeat XI	RLK
A2_GG14082|c1_g1_i1	CA_chr4	1.375	1	0.08	0.11	101.362	0.000544	0.08	8.109	8.299	Gorai.007G073100.1	receptor-like protein kinase 2	signalling.receptor kinases.leucine rich repeat XI	RLK
A2_GG14860|c16_g1_i1	CA_chr4	1.46451	0.78	15.526	22.738	2.89605	9.55e-11	15.526	44.964	83.228	Cotton_A_10993	Leucine-rich repeat	signalling.receptor kinases.leucine rich repeat XI	RLP
A2_GG14860|c5_g1_i1	CA_chr4	1.375	1	0.08	0.11	82	0.00256	0.08	6.56	6.75	Cotton_A_10994	Leucine-rich repeat	signalling.receptor kinases.leucine rich repeat XI	RLP
A2_GG15004|c2_g1_i3	CA_chr4	-3.2255	0.00802	36.074	11.184	-1.85356	1	36.074	19.462	66.72	Gorai.007G204400.2	Leucine-rich repeat (LRR) family protein	not assigned.no ontology	RLP
A2_GG15066|c24_g1_i1	CA_chr4	1.375	1	0.08	0.11	167.887	2.53e-06	0.08	13.431	13.621	Cotton_A_19162	Leucine-rich repeat	signalling.receptor kinases.leucine rich repeat XI	RLP
A2_GG15066|c6_g1_i1	CA_chr4	-314.482	3.21e-07	34.593	0.11	-432.413	0.000813	34.593	0.08	34.783	Cotton_A_19162	Leucine-rich repeat	signalling.receptor kinases.leucine rich repeat XI	RLP
A2_GG15126|c25_g1_i1	CA_chr4	1.375	1	0.08	0.11	541.913	0	0.08	43.353	43.543	Cotton_A_10728	Leucine-rich repeat	signalling.receptor kinases.leucine rich repeat XI	RLP
A2_GG15141|c15_g1_i3	CA_chr4	-758.709	0	83.458	0.11	-1043.22	1.31e-08	83.458	0.08	83.648	Cotton_A_17234	Leucine-rich repeat	signalling.receptor kinases.leucine rich repeat XI	RLP
A2_GG15150|c0_g1_i1	CA_chr4	1.375	1	0.08	0.11	552.7	0	0.08	44.216	44.406	Gorai.007G361300.1	NB-ARC domain-containing disease resistance protein	stress.biotic	N
A2_GG297|c2_g1_i1	CA_chr5	-304.9	5.25e-07	33.539	0.11	-419.238	0.00103	33.539	0.08	33.729	Cotton_A_24801	Leucine-rich repeat	signalling.receptor kinases.leucine rich repeat XI	RLP
A2_GG761|c2_g1_i1	CA_chr5	1.375	1	0.08	0.11	142.6	1.96e-05	0.08	11.408	11.598	Gorai.005G083800.1	disease resistance family protein / LRR family protein	signalling.receptor kinases.leucine rich repeat XI	RLK
A2_GG4522|c2_g1_i1	CA_chr6	1.375	1	0.08	0.11	122.95	9.56e-05	0.08	9.836	10.026	Gorai.008G029000.1	Leucine-rich repeat protein kinase family protein	protein.postranslational modification.kinase.receptor like cytoplasmatic kinase VII	RLK
A2_GG4849|c1_g1_i1	CA_chr6	377.188	7.01e-07	0.08	30.175	71.5	0.00585	0.08	5.72	35.975	Gorai.004G023300.1	receptor like protein 32	signalling.receptor kinases.leucine rich repeat XI	RLK
A2_GG5493|c0_g1_i1	CA_chr6	45.425	0.34	0.08	3.634	80.25	0.00295	0.08	6.42	10.134	Gorai.003G082600.2	Leucine-rich repeat protein kinase family protein	signalling.receptor kinases.leucine rich repeat III	RLK
A2_GG6612|c0_g1_i1	CA_chr6	1828.15	0	0.08	146.252	1	1	0.08	0.08	146.412	Gorai.008G222700.1	NB-ARC domain-containing disease resistance protein	stress.biotic	N
A2_GG23155|c9_g1_i1	CA_chr7	3.59665	8.44e-09	25.64	92.218	-320.5	0.00588	25.64	0.08	117.938	Gorai.002G018900.1	LRR and NB-ARC domains-containing disease resistance protein	stress.biotic	NL
A2_GG23272|c2_g1_i1	CA_chr7	1.375	1	0.08	0.11	170.037	2.11e-06	0.08	13.603	13.793	Cotton_A_23865	Leucine-rich repeat	signalling.receptor kinases.leucine rich repeat XI	RLP
A2_GG23756|c1_g1_i1	CA_chr7	3.41238	7.49e-06	18.665	63.692	1.33292	0.00479	18.665	24.879	107.236	Cotton_A_12761	Leucine-rich repeat, cysteine-containing subtype	signalling.receptor kinases.leucine rich repeat XI	RLP
A2_GG23952|c0_g1_i1	CA_chr7	-119.509	0.00622	13.146	0.11	-1.70131	1	13.146	7.727	20.983	Gorai.012G184100.4	Leucine-rich repeat protein kinase family protein	signalling.receptor kinases.leucine rich repeat III	RLK
A2_GG23989|c13_g1_i1	CA_chr7	1.375	1	0.08	0.11	142.6	1.96e-05	0.08	11.408	11.598	Cotton_A_34003	Leucine-rich repeat	signalling.receptor kinases.leucine rich repeat XI	RLP
A2_GG23989|c4_g1_i1	CA_chr7	-244.827	1.13e-05	26.931	0.11	-3.40296	0.615	26.931	7.914	34.955	Gorai.002G060400.1	receptor like protein 35	signalling.receptor kinases.leucine rich repeat XI	RLK
A2_GG24130|c1_g1_i7	CA_chr7	20.3404	0.124	0.332	6.753	26.1114	0.000578	0.332	8.669	15.754	Cotton_A_04173	Leucine-rich repeat, cysteine-containing subtype	signalling.receptor kinases.leucine rich repeat XI	RLP
A2_GG24207|c1_g1_i1	CA_chr7	1.375	1	0.08	0.11	142.8	1.93e-05	0.08	11.424	11.614	Gorai.001G078000.2	Leucine-rich repeat (LRR) family protein	signalling.receptor kinases.leucine rich repeat XI	RLK
A2_GG25023|c8_g1_i1	CA_chr7	1.375	1	0.08	0.11	112.45	0.000223	0.08	8.996	9.186	Gorai.004G023300.1	receptor like protein 32	signalling.receptor kinases.leucine rich repeat XI	RLK
A2_GG25137|c9_g1_i1	CA_chr7	1.375	1	0.08	0.11	142.8	1.93e-05	0.08	11.424	11.614	Gorai.004G023300.1	receptor like protein 32	signalling.receptor kinases.leucine rich repeat XI	RLK
A2_GG25487|c0_g1_i1	CA_chr7	-185.827	0.000223	20.441	0.11	-1.74769	1	20.441	11.696	32.247	Cotton_A_00177	Leucine-rich repeat	signalling.receptor kinases.leucine rich repeat XI	RLP
A2_GG19691|c5_g1_i1	CA_chr8	2024.74	0	0.08	161.979	1	1	0.08	0.08	162.139	Gorai.002G149600.1	Leucine-rich receptor-like protein kinase family protein	signalling.receptor kinases.leucine rich repeat XI	RLK
A2_GG20121|c2_g1_i1	CA_chr8	-196.382	0.00013	21.602	0.11	-270.025	0.014	21.602	0.08	21.792	Gorai.010G136200.1	Leucine-rich receptor-like protein kinase family protein	signalling.receptor kinases.leucine rich repeat XI	RLK
A2_GG21247|c2_g1_i1	CA_chr8	-135.545	0.0028	14.91	0.11	-186.375	0.059	14.91	0.08	15.1	Cotton_A_28286	Leucine-rich repeat	signalling.receptor kinases.leucine rich repeat XI	RLP
A2_GG11803|c1_g1_i1	CA_chr9	1229.29	0	0.08	98.343	1	1	0.08	0.08	98.503	Gorai.009G448900.1	receptor like protein 34	signalling.receptor kinases.leucine rich repeat XI	RLK
A2_GG25823|c9_g1_i1	CA_chr9	-113.909	0.00822	12.53	0.11	-1.69852	1	12.53	7.377	20.017	Gorai.011G052300.2	Leucine-rich repeat transmembrane protein kinase	signalling.receptor kinases.DUF 26	RLK
A2_GG25856|c34_g1_i1	CA_chr9	285.062	2.91e-05	0.08	22.805	1	1	0.08	0.08	22.965	Gorai.007G181000.1	Leucine-rich repeat protein kinase family protein	signalling.receptor kinases.leucine rich repeat XI	RLK
A2_GG25904|c5_g1_i1	CA_chr9	3.89949	0.087	3.731	14.549	6.43876	2.79e-08	3.731	24.023	42.303	Gorai.011G263200.1	LRR and NB-ARC domains-containing disease resistance protein	not assigned.unknown	NL
A2_GG26180|c0_g1_i1	CA_chr9	229.4	0.000271	0.08	18.352	25.775	0.185	0.08	2.062	20.494	Cotton_A_26629	Leucine-rich repeat	signalling.receptor kinases.leucine rich repeat XI	RLP
A2_GG26561|c2_g1_i1	CA_chr9	-466.509	1.32e-10	51.316	0.11	-641.45	1.91e-05	51.316	0.08	51.506	Gorai.011G172700.1	Leucine-rich repeat (LRR) family protein	cell wall.cell wall proteins.LRR	RLP
A2_GG26777|c1_g1_i1	CA_chr9	1.375	1	0.08	0.11	165.85	2.97e-06	0.08	13.268	13.458	Gorai.011G151900.1	Leucine-rich repeat protein kinase family protein	protein.postranslational modification.kinase.receptor like cytoplasmatic kinase VII	RLK
A2_GG911|c8_g1_i1	CA_chr9	-166.555	0.000588	18.321	0.11	-229.012	0.029	18.321	0.08	18.511	Gorai.004G023300.1	receptor like protein 32	signalling.receptor kinases.leucine rich repeat XI	RLK
D5_GG25912|c0_g1_i1	Gra3Chr1	-148.9	0.00143	16.379	0.11	3.17754	4.26e-13	16.379	52.045	68.534	Gorai.001G241500.1	Leucine-rich repeat protein kinase family protein	protein.postranslational modification.kinase.receptor like cytoplasmatic kinase VII	RLK
D5_GG26006|c0_g1_i2	Gra3Chr1	-202.627	9.53e-05	22.289	0.11	-278.613	0.012	22.289	0.08	22.479	Gorai.001G034000.1	Leucine-rich repeat transmembrane protein kinase	signalling.receptor kinases.leucine rich repeat XI	RLK
D5_GG26155|c0_g1_i1	Gra3Chr1	378.312	6.72e-07	0.08	30.265	1	1	0.08	0.08	30.425	Cotton_A_10332	Leucine-rich repeat-containing N-terminal, type 2	signalling.receptor kinases.leucine rich repeat XI	RLP
D5_GG27075|c0_g1_i1	Gra3Chr1	1.375	1	0.08	0.11	326.55	5.9e-12	0.08	26.124	26.314	Gorai.004G023300.1	receptor like protein 32	signalling.receptor kinases.leucine rich repeat XI	RLK
D5_GG27190|c0_g1_i1	Gra3Chr1	1.375	1	0.08	0.11	84.2375	0.00215	0.08	6.739	6.929	Gorai.001G026700.1	Leucine-rich receptor-like protein kinase family protein	signalling.receptor kinases.leucine rich repeat XI	RLK
D5_GG27676|c1_g1_i1	Gra3Chr1	1.375	1	0.08	0.11	111.575	0.000239	0.08	8.926	9.116	Gorai.001G149100.1	receptor-like protein kinase 2	signalling.receptor kinases.leucine rich repeat XI	RLK
D5_GG17911|c3_g1_i1	Gra3Chr10	-196.382	0.00013	21.602	0.11	-270.025	0.014	21.602	0.08	21.792	Gorai.010G136200.1	Leucine-rich receptor-like protein kinase family protein	signalling.receptor kinases.leucine rich repeat XI	RLK
D5_GG18115|c0_g1_i1	Gra3Chr10	1.375	1	0.08	0.11	94.8375	0.000923	0.08	7.587	7.777	Gorai.010G067400.1	Leucine-rich repeat protein kinase family protein	signalling.receptor kinases.leucine rich repeat III	RLK
D5_GG18845|c0_g1_i1	Gra3Chr10	1.99732	0.36	9.699	19.372	2.691	4.18e-06	9.699	26.1	55.171	Gorai.010G219700.3	Leucine-rich repeat protein kinase family protein	signalling.receptor kinases.leucine rich repeat III	RLK
D5_GG18908|c5_g1_i1	Gra3Chr10	1.375	1	0.08	0.11	493.275	0	0.08	39.462	39.652	Gorai.010G216400.1	NB-ARC domain-containing disease resistance protein	stress.biotic	N
D5_GG19134|c0_g1_i1	Gra3Chr10	1.375	1	0.08	0.11	71.5	0.00585	0.08	5.72	5.91	Gorai.004G023300.1	receptor like protein 32	signalling.receptor kinases.leucine rich repeat XI	RLK
D5_GG10006|c1_g1_i1	Gra3Chr11	509.975	3.14e-09	0.08	40.798	1	1	0.08	0.08	40.958	Cotton_A_17545	Leucine-rich repeat	signalling.receptor kinases.leucine rich repeat XI	RLP
D5_GG10006|c2_g1_i1	Gra3Chr11	605.875	6.34e-11	0.08	48.47	1	1	0.08	0.08	48.63	Cotton_A_17545	Leucine-rich repeat	signalling.receptor kinases.leucine rich repeat XI	RLP
D5_GG10656|c6_g1_i1	Gra3Chr11	56.7875	0.227	0.08	4.543	83.1625	0.00234	0.08	6.653	11.276	Gorai.004G023300.1	receptor like protein 32	signalling.receptor kinases.leucine rich repeat XI	RLK
D5_GG11448|c1_g1_i1	Gra3Chr11	1.375	1	0.08	0.11	71.3	0.00593	0.08	5.704	5.894	Gorai.004G023300.1	receptor like protein 32	signalling.receptor kinases.leucine rich repeat XI	RLK
D5_GG11456|c0_g1_i1	Gra3Chr11	1.375	1	0.08	0.11	789.862	0	0.08	63.189	63.379	Gorai.011G151900.2	Leucine-rich repeat protein kinase family protein	protein.postranslational modification.kinase.receptor like cytoplasmatic kinase VII	RLK
D5_GG11696|c1_g1_i1	Gra3Chr11	1.375	1	0.08	0.11	428.975	0	0.08	34.318	34.508	Gorai.011G270400.1	Disease resistance protein (CC-NBS-LRR class) family	stress.biotic	CNL
D5_GG11696|c14_g1_i1	Gra3Chr11	1.375	1	0.08	0.11	108.95	0.000295	0.08	8.716	8.906	Gorai.011G270100.1	Disease resistance protein (CC-NBS-LRR class) family	stress.biotic	CNL
D5_GG11881|c1_g1_i3	Gra3Chr11	60.0125	0.201	0.08	4.801	99.2125	0.00065	0.08	7.937	12.818	Gorai.011G085800.5	Leucine-rich repeat family protein	not assigned.unknown	RLP
D5_GG12159|c20_g1_i1	Gra3Chr11	1.375	1	0.08	0.11	165.85	2.97e-06	0.08	13.268	13.458	Gorai.011G263000.1	NB-ARC domain-containing disease resistance protein	stress.biotic	N
D5_GG12159|c4_g1_i1	Gra3Chr11	-166.555	0.000588	18.321	0.11	-1.72986	1	18.321	10.591	29.022	Gorai.011G263600.1	NB-ARC domain-containing disease resistance protein	stress.biotic.PR-proteins	N
D5_GG12243|c14_g1_i1	Gra3Chr11	588.487	1.29e-10	0.08	47.079	1	1	0.08	0.08	47.239	Gorai.011G052100.1	Leucine-rich repeat transmembrane protein kinase	signalling.receptor kinases.DUF 26	RLK
D5_GG9961|c0_g1_i1	Gra3Chr11	1.375	1	0.08	0.11	103.787	0.000448	0.08	8.303	8.493	Gorai.011G237800.1	LRR and NB-ARC domains-containing disease resistance protein	stress.biotic	NL
D5_GG9989|c0_g1_i1	Gra3Chr11	156.762	0.00488	0.08	12.541	1	1	0.08	0.08	12.701	Gorai.011G040400.1	Leucine-rich repeat protein kinase family protein	signalling.receptor kinases.leucine rich repeat XI	RLK
D5_GG2423|c6_g1_i1	Gra3Chr12	1.375	1	0.08	0.11	165.85	2.97e-06	0.08	13.268	13.458	Gorai.012G032100.1	receptor-like protein kinase 1	signalling.receptor kinases.DUF 26	kinase
D5_GG2773|c1_g1_i1	Gra3Chr12	419.95	1.23e-07	0.08	33.596	1	1	0.08	0.08	33.756	Cotton_A_28739	Leucine-rich repeat	signalling.receptor kinases.leucine rich repeat XI	RLP
D5_GG2801|c5_g1_i1	Gra3Chr12	1.375	1	0.08	0.11	110.013	0.000272	0.08	8.801	8.991	Cotton_A_03458	Leucine-rich repeat	signalling.receptor kinases.leucine rich repeat XI	RLP
D5_GG3069|c3_g1_i1	Gra3Chr12	-711.118	0	78.223	0.11	-977.788	4.3e-08	78.223	0.08	78.413	Gorai.012G032900.1	receptor-like protein kinase 1	signalling.receptor kinases.DUF 26	kinase
D5_GG3296|c2_g1_i10	Gra3Chr12	1.375	1	0.08	0.11	146.2	1.46e-05	0.08	11.696	11.886	Gorai.008G215400.1	Leucine-rich repeat protein kinase family protein	signalling.receptor kinases.leucine rich repeat XI	RLK
D5_GG3454|c0_g1_i1	Gra3Chr12	-2.09318	0.378	21.767	10.399	2.54436	4.6e-12	21.767	55.383	87.549	Gorai.012G149500.1	Leucine-rich repeat (LRR) family protein	signalling.receptor kinases.leucine rich repeat XI	RLK
D5_GG3472|c2_g1_i1	Gra3Chr12	7.69834	0.366	0.663	5.104	17.8175	4.46e-05	0.663	11.813	17.58	Gorai.012G078500.1	Leucine-rich repeat protein kinase family protein	protein.postranslational modification.kinase.receptor like cytoplasmatic kinase VII	RLK
D5_GG7846|c0_g1_i1	Gra3Chr13	35.75	0.474	0.08	2.86	65.075	0.00966	0.08	5.206	8.146	Gorai.013G040400.1	Leucine-rich repeat (LRR) family protein	cell wall.cell wall proteins.LRR	RLP
D5_GG8937|c3_g1_i1	Gra3Chr13	1.375	1	0.08	0.11	76.55	0.00394	0.08	6.124	6.314	Gorai.013G036900.1	Leucine-rich repeat protein kinase family protein	signalling.receptor kinases.leucine rich repeat XI	RLK
D5_GG12292|c0_g1_i1	Gra3Chr2	-163.545	0.000686	17.99	0.11	-224.875	0.031	17.99	0.08	18.18	Gorai.009G312700.1	LRR and NB-ARC domains-containing disease resistance protein	stress.biotic	NL
D5_GG12353|c0_g1_i1	Gra3Chr2	1.375	1	0.08	0.11	94.35	0.000956	0.08	7.548	7.738	Gorai.002G046600.1	NB-ARC domain-containing disease resistance protein	stress.biotic	N
D5_GG12368|c0_g1_i1	Gra3Chr2	3084.22	0	0.08	246.738	1	1	0.08	0.08	246.898	Gorai.002G039000.1	receptor like protein 27	signalling.receptor kinases.leucine rich repeat XI	RLK
D5_GG12370|c0_g1_i1	Gra3Chr2	455.988	2.84e-08	0.08	36.479	167.887	2.53e-06	0.08	13.431	49.99	Cotton_A_26677	Leucine-rich repeat	signalling.receptor kinases.leucine rich repeat XI	RLP
D5_GG12428|c68_g1_i1	Gra3Chr2	1.375	1	0.08	0.11	568.75	0	0.08	45.5	45.69	Gorai.002G259500.1	receptor like protein 7	signalling.receptor kinases.leucine rich repeat XI	RLK
D5_GG12569|c5_g1_i1	Gra3Chr2	1891.11	0	0.08	151.289	1	1	0.08	0.08	151.449	Gorai.002G052800.1	receptor like protein 6	signalling.receptor kinases.leucine rich repeat XI	RLK
D5_GG12640|c0_g1_i1	Gra3Chr2	-185.827	0.000223	20.441	0.11	-1.74769	1	20.441	11.696	32.247	Cotton_A_00177	Leucine-rich repeat	signalling.receptor kinases.leucine rich repeat XI	RLP
D5_GG12650|c1_g1_i1	Gra3Chr2	-304.9	5.25e-07	33.539	0.11	-419.238	0.00103	33.539	0.08	33.729	Gorai.002G008600.1	Leucine-rich repeat (LRR) family protein	cell wall.cell wall proteins.LRR	RLP
D5_GG12662|c3_g1_i1	Gra3Chr2	1.375	1	0.08	0.11	94.35	0.000956	0.08	7.548	7.738	Gorai.002G019200.1	Disease resistance protein (CC-NBS-LRR class) family	stress.biotic	CNL
D5_GG12662|c9_g1_i2	Gra3Chr2	2.84859	0.00757	12.542	35.727	-1.23506	0.552	12.542	10.155	58.424	Gorai.002G019200.1	Disease resistance protein (CC-NBS-LRR class) family	stress.biotic	CNL
D5_GG12681|c1_g1_i1	Gra3Chr2	1.375	1	0.08	0.11	271.387	5.45e-10	0.08	21.711	21.901	Gorai.002G019800.1	Leucine-rich repeat (LRR) family protein	cell wall.cell wall proteins.LRR	RLP
D5_GG13061|c14_g1_i1	Gra3Chr2	1.375	1	0.08	0.11	68.775	0.00724	0.08	5.502	5.692	Gorai.002G060400.1	receptor like protein 35	signalling.receptor kinases.leucine rich repeat XI	RLK
D5_GG13061|c19_g1_i1	Gra3Chr2	1.375	1	0.08	0.11	384.225	4.84e-14	0.08	30.738	30.928	Gorai.002G060300.1	receptor like protein 50	signalling.receptor kinases.leucine rich repeat XI	RLK
D5_GG13483|c0_g1_i1	Gra3Chr2	1.375	1	0.08	0.11	111.575	0.000239	0.08	8.926	9.116	Gorai.002G229000.1	Leucine-rich repeat protein kinase family protein	signalling.receptor kinases.leucine rich repeat III	RLK
D5_GG13843|c0_g1_i1	Gra3Chr2	1.31924	0.81	27.014	35.638	2.1199	8.75e-11	27.014	57.267	119.919	Gorai.002G133900.1	Leucine-rich repeat (LRR) family protein	cell wall.cell wall proteins.LRR	RLP
D5_GG14054|c9_g1_i1	Gra3Chr2	1.375	1	0.08	0.11	231.512	1.41e-08	0.08	18.521	18.711	Gorai.002G071300.1	disease resistance protein (TIR-NBS-LRR class), putative	stress.biotic.PR-proteins	TNL
D5_GG7548|c0_g1_i1	Gra3Chr3	-669.027	0	73.593	0.11	-919.913	1.23e-07	73.593	0.08	73.783	Gorai.003G174500.1	Disease resistance protein (TIR-NBS-LRR class) family	stress.biotic.PR-proteins	TNL
D5_GG28535|c0_g1_i1	Gra3Chr4	142.6	0.00853	0.08	11.408	1	1	0.08	0.08	11.568	Gorai.004G169400.1	LRR and NB-ARC domains-containing disease resistance protein	stress.biotic	NL
D5_GG29657|c0_g1_i1	Gra3Chr4	1.375	1	0.08	0.11	203.4	1.39e-07	0.08	16.272	16.462	Gorai.010G006200.1	Leucine-rich receptor-like protein kinase family protein	signalling.receptor kinases.leucine rich repeat XI	RLK
D5_GG30023|c2_g1_i1	Gra3Chr4	16.9606	0.016	0.711	12.059	37.1027	1.82e-11	0.711	26.38	39.15	Gorai.004G233500.4	Leucine-rich repeat protein kinase family protein	signalling.receptor kinases.leucine rich repeat III	RLK
D5_GG30502|c1_g1_i1	Gra3Chr4	1015.17	0	0.08	81.214	1	1	0.08	0.08	81.374	Gorai.004G214800.1	receptor-like kinase in in flowers 3	protein.postranslational modification.kinase.receptor like cytoplasmatic kinase VII	kinase
D5_GG13491|c0_g1_i1	Gra3Chr5	1.375	1	0.08	0.11	88.225	0.00156	0.08	7.058	7.248	Gorai.011G265700.1	NB-ARC domain-containing disease resistance protein	stress.biotic	N
D5_GG27803|c0_g1_i1	Gra3Chr5	-145.564	0.00169	16.012	0.11	-1.80498	1	16.012	8.871	24.993	Gorai.011G265700.1	NB-ARC domain-containing disease resistance protein	stress.biotic	N
D5_GG4039|c1_g1_i1	Gra3Chr5	1.375	1	0.08	0.11	76.55	0.00394	0.08	6.124	6.314	Gorai.005G243800.3	Leucine-rich repeat protein kinase family protein	protein.postranslational modification.kinase.receptor like cytoplasmatic kinase VII	RLK
D5_GG4278|c30_g1_i1	Gra3Chr5	245.662	0.000141	0.08	19.653	1	1	0.08	0.08	19.813	Gorai.005G029400.1	receptor like protein 7	signalling.receptor kinases.leucine rich repeat XI	RLK
D5_GG4467|c3_g1_i1	Gra3Chr5	924.175	0	0.08	73.934	149.9	1.08e-05	0.08	11.992	86.006	Gorai.010G006200.1	Leucine-rich receptor-like protein kinase family protein	signalling.receptor kinases.leucine rich repeat XI	RLK
D5_GG4467|c3_g1_i2	Gra3Chr5	93.1	0.058	0.08	7.448	128.113	6.33e-05	0.08	10.249	17.777	Gorai.010G006200.1	Leucine-rich receptor-like protein kinase family protein	signalling.receptor kinases.leucine rich repeat XI	RLK
D5_GG4467|c4_g1_i1	Gra3Chr5	-39.8364	0.287	4.382	0.11	3.58193	0.000173	4.382	15.696	20.188	Gorai.010G006200.1	Leucine-rich receptor-like protein kinase family protein	signalling.receptor kinases.leucine rich repeat XI	RLK
D5_GG5492|c2_g1_i1	Gra3Chr5	1.375	1	0.08	0.11	71.8875	0.00568	0.08	5.751	5.941	Cotton_A_19597	Leucine-rich repeat	signalling.receptor kinases.leucine rich repeat XI	RLP
D5_GG1057|c1_g1_i1	Gra3Chr6	-142.327	0.00199	15.656	0.11	-1.71216	1	15.656	9.144	24.91	Gorai.006G231700.1	NB-ARC domain-containing disease resistance protein	stress.biotic	N
D5_GG2238|c0_g1_i2	Gra3Chr6	4.65728	0.37	1.421	6.618	5.89233	0.00421	1.421	8.373	16.412	Gorai.006G209800.2	Leucine-rich repeat protein kinase family protein	signalling.receptor kinases.leucine rich repeat XI	RLK
D5_GG2329|c0_g1_i1	Gra3Chr6	-2.88464	0	575.358	199.456	-2.44699	0.266	575.358	235.129	1009.94	Cotton_A_07781	Leucine-rich repeat	signalling.receptor kinases.leucine rich repeat XI	RLP
D5_GG298|c3_g1_i1	Gra3Chr6	-1.31114	1	36.548	27.875	-456.85	0.000527	36.548	0.08	64.503	Gorai.006G020800.1	Leucine-rich repeat receptor-like protein kinase family protein	signalling.receptor kinases.leucine rich repeat XI	RLK
D5_GG912|c2_g1_i1	Gra3Chr6	284.225	3e-05	0.08	22.738	1	1	0.08	0.08	22.898	Gorai.006G020100.1	Leucine-rich repeat receptor-like protein kinase family protein	signalling.receptor kinases.leucine rich repeat XI	RLK
D5_GG917|c0_g1_i1	Gra3Chr6	1.375	1	0.08	0.11	73.15	0.00513	0.08	5.852	6.042	Gorai.006G020800.1	Leucine-rich repeat receptor-like protein kinase family protein	signalling.receptor kinases.leucine rich repeat XI	RLK
D5_GG964|c0_g1_i1	Gra3Chr6	1.375	1	0.08	0.11	67.5125	0.00799	0.08	5.401	5.591	Gorai.009G315400.2	NB-ARC domain-containing disease resistance protein	stress.biotic	N
D5_GG22919|c0_g1_i1	Gra3Chr7	-524.864	6.56e-12	57.735	0.11	-2.03766	1	57.735	28.334	86.179	Gorai.007G045800.1	Disease resistance protein (CC-NBS-LRR class) family	stress.biotic	CNL
D5_GG22939|c0_g1_i1	Gra3Chr7	283.8	3.06e-05	0.08	22.704	1	1	0.08	0.08	22.864	Gorai.007G045900.1	Leucine-rich repeat protein kinase family protein	signalling.receptor kinases.leucine rich repeat XI	RLK
D5_GG23017|c7_g1_i4	Gra3Chr7	1.375	1	0.08	0.11	97.275	0.000759	0.08	7.782	7.972	Gorai.007G290500.1	Disease resistance protein (CC-NBS-LRR class) family	not assigned.unknown	CNL
D5_GG23130|c0_g1_i1	Gra3Chr7	-609.918	8.34e-14	67.091	0.11	-838.638	5.4e-07	67.091	0.08	67.281	Gorai.007G364100.1	NB-ARC domain-containing disease resistance protein	stress.biotic	N
D5_GG23131|c8_g1_i1	Gra3Chr7	2.53753	0.00724	16.639	42.222	-1.28655	0.515	16.639	12.933	71.794	Gorai.007G364300.1	NB-ARC domain-containing disease resistance protein	stress.biotic	N
D5_GG23137|c5_g1_i1	Gra3Chr7	2871.65	0	0.08	229.732	1	1	0.08	0.08	229.892	Gorai.007G364100.1	NB-ARC domain-containing disease resistance protein	stress.biotic	N
D5_GG23148|c26_g1_i1	Gra3Chr7	2.68015	0.00264	17.089	45.801	-213.613	0.037	17.089	0.08	62.97	Gorai.007G366100.1	NB-ARC domain-containing disease resistance protein	stress.biotic	N
D5_GG23148|c27_g1_i5	Gra3Chr7	-234.273	1.94e-05	25.77	0.11	-4.51788	0.35	25.77	5.704	31.584	Gorai.007G364900.1	NB-ARC domain-containing disease resistance protein	stress.biotic	N
D5_GG23148|c29_g1_i4	Gra3Chr7	1.375	1	0.08	0.11	427.9	0	0.08	34.232	34.422	Gorai.007G365300.1	NB-ARC domain-containing disease resistance protein	stress.biotic	N
D5_GG23148|c30_g3_i2	Gra3Chr7	1.375	1	0.08	0.11	101.162	0.000553	0.08	8.093	8.283	Gorai.007G364700.1	NB-ARC domain-containing disease resistance protein	stress.biotic	N
D5_GG23148|c30_g5_i1	Gra3Chr7	1.375	1	0.08	0.11	193.188	3.21e-07	0.08	15.455	15.645	Gorai.007G330900.1	NB-ARC domain-containing disease resistance protein	stress.biotic	N
D5_GG23148|c41_g1_i1	Gra3Chr7	70.525	0.137	0.08	5.642	117.5	0.000149	0.08	9.4	15.122	Gorai.007G365500.1	LRR and NB-ARC domains-containing disease resistance protein	stress.biotic	NL
D5_GG23419|c19_g1_i1	Gra3Chr7	1.375	1	0.08	0.11	208.65	9.1e-08	0.08	16.692	16.882	Gorai.007G321700.1	disease resistance protein (TIR-NBS-LRR class), putative	stress.biotic.PR-proteins	TNL
D5_GG23419|c21_g1_i1	Gra3Chr7	-19.5909	0.678	2.155	0.11	7.14988	1.33e-05	2.155	15.408	17.673	Gorai.007G322300.1	Disease resistance protein (TIR-NBS-LRR class) family	stress.biotic.PR-proteins	TNL
D5_GG23419|c21_g1_i3	Gra3Chr7	322.5	6.44e-06	0.08	25.8	187.838	4.98e-07	0.08	15.027	40.907	Gorai.007G322300.1	Disease resistance protein (TIR-NBS-LRR class) family	stress.biotic.PR-proteins	TNL
D5_GG23419|c30_g1_i1	Gra3Chr7	1.375	1	0.08	0.11	112.45	0.000223	0.08	8.996	9.186	Gorai.007G321800.1	disease resistance protein (TIR-NBS-LRR class), putative	stress.biotic.PR-proteins	TNL
D5_GG23442|c12_g1_i1	Gra3Chr7	-391.573	6.09e-09	43.073	0.11	-1.93534	1	43.073	22.256	65.439	Gorai.007G343700.1	Disease resistance protein (TIR-NBS-LRR class) family	stress.biotic.PR-proteins	TNL
D5_GG23442|c17_g1_i1	Gra3Chr7	1.375	1	0.08	0.11	105.537	0.000389	0.08	8.443	8.633	Gorai.007G322300.1	Disease resistance protein (TIR-NBS-LRR class) family	stress.biotic.PR-proteins	TNL
D5_GG23463|c0_g1_i1	Gra3Chr7	322.5	6.44e-06	0.08	25.8	1	1	0.08	0.08	25.96	Gorai.007G340700.1	disease resistance family protein / LRR family protein	signalling.receptor kinases.leucine rich repeat XI	RLK
D5_GG23497|c6_g1_i1	Gra3Chr7	264.175	6.72e-05	0.08	21.134	13.0375	0.445	0.08	1.043	22.257	Cotton_A_10716	Leucine-rich repeat, cysteine-containing subtype	signalling.receptor kinases.leucine rich repeat XI	RLP
D5_GG23850|c5_g1_i1	Gra3Chr7	3.8929	0	141.228	549.786	-1765.35	3.33e-14	141.228	0.08	691.094	Gorai.007G319000.1	disease resistance protein (TIR-NBS-LRR class)	stress.biotic.PR-proteins	TNL
D5_GG23850|c5_g2_i1	Gra3Chr7	1152.72	0	0.08	92.218	1	1	0.08	0.08	92.378	Gorai.007G318700.2	disease resistance protein (TIR-NBS-LRR class)	stress.biotic.PR-proteins	TNL
D5_GG23854|c5_g1_i1	Gra3Chr7	-116.6	0.00719	12.826	0.11	-160.325	0.091	12.826	0.08	13.016	Cotton_A_17238	Leucine-rich repeat	signalling.receptor kinases.leucine rich repeat XI	RLP
D5_GG24626|c17_g1_i1	Gra3Chr7	1.375	1	0.08	0.11	165.075	3.16e-06	0.08	13.206	13.396	Gorai.007G356000.1	NB-ARC domain-containing disease resistance protein	stress.biotic.PR-proteins	N
D5_GG24626|c2_g1_i1	Gra3Chr7	1.375	1	0.08	0.11	394.925	2.52e-14	0.08	31.594	31.784	Gorai.007G356000.1	NB-ARC domain-containing disease resistance protein	stress.biotic.PR-proteins	N
D5_GG24626|c8_g1_i2	Gra3Chr7	99.275	0.046	0.08	7.942	67.8	0.00781	0.08	5.424	13.446	Gorai.007G356300.2	NB-ARC domain-containing disease resistance protein	stress.biotic	N
D5_GG24793|c0_g1_i1	Gra3Chr7	1.375	1	0.08	0.11	164	3.46e-06	0.08	13.12	13.31	Gorai.001G149100.1	receptor-like protein kinase 2	signalling.receptor kinases.leucine rich repeat XI	RLK
D5_GG24954|c0_g1_i1	Gra3Chr7	1.375	1	0.08	0.11	157.675	5.79e-06	0.08	12.614	12.804	Gorai.007G183300.1	receptor serine/threonine kinase, putative	signalling.receptor kinases.DUF 26	kinase
D5_GG25139|c2_g1_i1	Gra3Chr7	99.275	0.046	0.08	7.942	67.8	0.00781	0.08	5.424	13.446	Gorai.004G023300.1	receptor like protein 32	signalling.receptor kinases.leucine rich repeat XI	RLK
D5_GG25192|c0_g1_i1	Gra3Chr7	1.375	1	0.08	0.11	101.362	0.000544	0.08	8.109	8.299	Gorai.007G073100.1	receptor-like protein kinase 2	signalling.receptor kinases.leucine rich repeat XI	RLK
D5_GG25450|c38_g1_i2	Gra3Chr7	1.375	1	0.08	0.11	101.362	0.000544	0.08	8.109	8.299	Cotton_A_19168	Leucine-rich repeat	signalling.receptor kinases.leucine rich repeat XI	RLP
D5_GG25450|c74_g1_i1	Gra3Chr7	443.65	4.71e-08	0.08	35.492	1	1	0.08	0.08	35.652	Gorai.007G361400.1	NB-ARC domain-containing disease resistance protein	stress.biotic	N
D5_GG25578|c0_g1_i1	Gra3Chr7	1.375	1	0.08	0.11	76.3625	0.004	0.08	6.109	6.299	Gorai.007G178900.1	LRR and NB-ARC domains-containing disease resistance protein	stress.biotic	NL
D5_GG25582|c0_g1_i1	Gra3Chr7	171.062	0.00277	0.08	13.685	1	1	0.08	0.08	13.845	Gorai.007G178000.2	disease resistance protein (TIR-NBS-LRR class), putative	stress.biotic.PR-proteins	TNL
D5_GG25582|c4_g1_i1	Gra3Chr7	139.8	0.00951	0.08	11.184	1	1	0.08	0.08	11.344	Gorai.007G178000.2	disease resistance protein (TIR-NBS-LRR class), putative	stress.biotic.PR-proteins	TNL
D5_GG25662|c0_g1_i1	Gra3Chr7	1.375	1	0.08	0.11	139.1	2.59e-05	0.08	11.128	11.318	Gorai.007G330900.1	NB-ARC domain-containing disease resistance protein	stress.biotic	N
D5_GG25668|c22_g1_i1	Gra3Chr7	177.512	0.00214	0.08	14.201	1	1	0.08	0.08	14.361	Gorai.007G337100.1	disease resistance family protein / LRR family protein	signalling.receptor kinases.leucine rich repeat XI	RLK
D5_GG25668|c24_g1_i1	Gra3Chr7	382.788	5.58e-07	0.08	30.623	36.0875	0.088	0.08	2.887	33.59	Gorai.007G340200.1	disease resistance family protein / LRR family protein	signalling.receptor kinases.leucine rich repeat XI	RLK
D5_GG25668|c26_g1_i1	Gra3Chr7	229.675	0.000269	0.08	18.374	1	1	0.08	0.08	18.534	Gorai.007G335800.1	disease resistance family protein / LRR family protein	signalling.receptor kinases.leucine rich repeat XI	RLK
D5_GG25668|c36_g1_i2	Gra3Chr7	1.47418	1	0.213	0.314	35.5869	0.00138	0.213	7.58	8.107	Gorai.007G333200.1	NB-ARC domain-containing disease resistance protein	stress.biotic	N
D5_GG25668|c36_g1_i3	Gra3Chr7	-3.11818	1	0.343	0.11	25.6589	0.000517	0.343	8.801	9.254	Gorai.007G333200.1	NB-ARC domain-containing disease resistance protein	stress.biotic	N
D5_GG25668|c37_g1_i1	Gra3Chr7	-1.74654	1	1.137	0.651	7.26825	0.00315	1.137	8.264	10.052	Gorai.007G333200.1	NB-ARC domain-containing disease resistance protein	stress.biotic	N
D5_GG25668|c37_g1_i2	Gra3Chr7	1.89157	1	0.332	0.628	34.3163	3.74e-05	0.332	11.393	12.353	Gorai.007G333200.1	NB-ARC domain-containing disease resistance protein	stress.biotic	N
D5_GG25668|c37_g1_i3	Gra3Chr7	6.025	1	0.08	0.482	83.5625	0.00226	0.08	6.685	7.247	Gorai.007G333200.1	NB-ARC domain-containing disease resistance protein	stress.biotic	N
D5_GG25668|c37_g1_i4	Gra3Chr7	1.45119	1	0.379	0.55	22.4617	0.000737	0.379	8.513	9.442	Gorai.007G333200.1	NB-ARC domain-containing disease resistance protein	stress.biotic	N
D5_GG25668|c37_g1_i5	Gra3Chr7	1.44304	1	0.474	0.684	14.0359	0.00541	0.474	6.653	7.811	Gorai.007G334100.1	NB-ARC domain-containing disease resistance protein	stress.biotic	N
D5_GG25668|c41_g1_i1	Gra3Chr7	12.7998	0	34.203	437.792	-5.09276	0.168	34.203	6.716	478.711	Gorai.007G337400.1	disease resistance family protein / LRR family protein	signalling.receptor kinases.leucine rich repeat XI	RLK
D5_GG25672|c1_g1_i2	Gra3Chr7	768.525	8.34e-14	0.08	61.482	1	1	0.08	0.08	61.642	Gorai.007G330900.1	NB-ARC domain-containing disease resistance protein	stress.biotic	N
D5_GG25672|c2_g1_i1	Gra3Chr7	792.225	3.43e-14	0.08	63.378	1	1	0.08	0.08	63.538	Gorai.007G330900.1	NB-ARC domain-containing disease resistance protein	stress.biotic	N
D5_GG25682|c8_g1_i1	Gra3Chr7	102.638	0.04	0.08	8.211	92.9875	0.00107	0.08	7.439	15.73	Gorai.007G337100.1	disease resistance family protein / LRR family protein	signalling.receptor kinases.leucine rich repeat XI	RLK
D5_GG25683|c0_g1_i1	Gra3Chr7	-239.982	1.44e-05	26.398	0.11	1.6688	1.19e-06	26.398	44.053	70.561	Gorai.007G330900.1	NB-ARC domain-containing disease resistance protein	stress.biotic	N
D5_GG25886|c2_g1_i1	Gra3Chr7	1.60885	1	1.966	3.163	12.1556	2.06e-09	1.966	23.898	29.027	Gorai.007G322300.1	Disease resistance protein (TIR-NBS-LRR class) family	stress.biotic.PR-proteins	TNL
D5_GG14550|c1_g1_i1	Gra3Chr8	1828.15	0	0.08	146.252	1	1	0.08	0.08	146.412	Gorai.008G222700.1	NB-ARC domain-containing disease resistance protein	stress.biotic	N
D5_GG14666|c0_g1_i1	Gra3Chr8	1.375	1	0.08	0.11	108.95	0.000295	0.08	8.716	8.906	Gorai.008G239500.1	Leucine-rich repeat protein kinase family protein	protein.postranslational modification.kinase.receptor like cytoplasmatic kinase VII	RLK
D5_GG15070|c3_g1_i1	Gra3Chr8	1.375	1	0.08	0.11	117.112	0.000153	0.08	9.369	9.559	Gorai.008G045400.1	Leucine-rich receptor-like protein kinase family protein	signalling.receptor kinases.leucine rich repeat XI	RLK
D5_GG16383|c4_g1_i1	Gra3Chr8	4124.64	0	0.08	329.971	1	1	0.08	0.08	330.131	Gorai.008G176800.1	receptor-like protein kinase 2	signalling.receptor kinases.leucine rich repeat XI	RLK
D5_GG16504|c0_g1_i1	Gra3Chr8	-6.7275	0.00285	23.923	3.556	-2.90575	0.861	23.923	8.233	35.712	Gorai.009G307500.1	Leucine-rich repeat protein kinase family protein	signalling.receptor kinases.DUF 26	RLK
D5_GG16845|c2_g1_i1	Gra3Chr8	1.375	1	0.08	0.11	552.7	0	0.08	44.216	44.406	Gorai.008G193500.2	LRR and NB-ARC domains-containing disease resistance protein	stress.biotic	NL
D5_GG19597|c4_g1_i1	Gra3Chr9	-1946.78	0	214.146	0.11	-2676.82	0	214.146	0.08	214.336	Gorai.009G444400.1	receptor like protein 6	signalling.receptor kinases.leucine rich repeat XI	RLK
D5_GG19815|c0_g1_i1	Gra3Chr9	2.08188	0.936	2.748	5.721	3.95597	0.00217	2.748	10.871	19.34	Gorai.009G207700.1	Leucine-rich receptor-like protein kinase family protein	signalling.receptor kinases.leucine rich repeat XI	RLK
D5_GG19843|c24_g1_i5	Gra3Chr9	2.50582	0.415	4.642	11.632	2.71241	0.0034	4.642	12.591	28.865	Gorai.009G373500.1	NB-ARC domain-containing disease resistance protein	not assigned.unknown	N
D5_GG20117|c1_g1_i2	Gra3Chr9	1.4173	0.000343	204.245	289.476	-3.59491	0.00443	204.245	56.815	550.536	Gorai.009G105500.1	Leucine-rich repeat (LRR) family protein	signalling.receptor kinases.leucine rich repeat XI	RLK
D5_GG20650|c0_g1_i1	Gra3Chr9	-110.891	0.00952	12.198	0.11	-152.475	0.103	12.198	0.08	12.388	Cotton_A_18851	Leucine-rich repeat	signalling.receptor kinases.leucine rich repeat XI	RLP
D5_GG20663|c3_g1_i1	Gra3Chr9	-404.382	3.16e-09	44.482	0.11	-556.025	8.89e-05	44.482	0.08	44.672	Gorai.009G437000.2	NB-ARC domain-containing disease resistance protein	stress.biotic.PR-proteins	N
D5_GG20675|c18_g1_i1	Gra3Chr9	12.4829	3.36e-06	2.748	34.303	-34.35	0.641	2.748	0.08	37.131	Gorai.009G436200.1	Leucine-rich repeat protein kinase family protein	signalling.receptor kinases.leucine rich repeat XI	RLK
D5_GG20682|c13_g1_i1	Gra3Chr9	1.375	1	0.08	0.11	71.3	0.00593	0.08	5.704	5.894	Gorai.009G439000.1	LRR and NB-ARC domains-containing disease resistance protein	stress.biotic	NL
D5_GG21382|c0_g1_i1	Gra3Chr9	-260.118	5.17e-06	28.613	0.11	-5.11403	0.227	28.613	5.595	34.318	Gorai.010G226800.1	LRR and NB-ARC domains-containing disease resistance protein	stress.biotic.PR-proteins	NL
D5_GG21449|c1_g1_i1	Gra3Chr9	19.9269	0.00571	0.711	14.168	-2.34653	1	0.711	0.303	15.182	Gorai.009G023700.2	Leucine-rich repeat (LRR) family protein	cell wall.cell wall proteins.LRR	RLP
D5_GG21998|c0_g1_i1	Gra3Chr9	1537.2	0	0.08	122.976	1	1	0.08	0.08	123.136	Gorai.004G023300.1	receptor like protein 32	signalling.receptor kinases.leucine rich repeat XI	RLK
D5_GG22144|c4_g1_i1	Gra3Chr9	1.375	1	0.08	0.11	78.3	0.00343	0.08	6.264	6.454	Gorai.009G170400.3	disease resistance protein (TIR class), putative	stress.biotic.PR-proteins	TNL
D5_GG22232|c0_g1_i1	Gra3Chr9	-239.982	1.44e-05	26.398	0.11	-329.975	0.005	26.398	0.08	26.588	Cotton_A_18851	Leucine-rich repeat	signalling.receptor kinases.leucine rich repeat XI	RLP
D5_GG22349|c35_g1_i2	Gra3Chr9	1.375	1	0.08	0.11	114.3	0.000192	0.08	9.144	9.334	Gorai.009G380400.2	Disease resistance protein (CC-NBS-LRR class) family	stress.biotic.PR-proteins	CNL
D5_GG22359|c8_g1_i1	Gra3Chr9	-52.6455	0.159	5.791	0.11	3.36747	2.62e-05	5.791	19.501	25.402	Gorai.009G380200.1	NB-ARC domain-containing disease resistance protein	stress.biotic	N
D5_GG22684|c6_g1_i1	Gra3Chr9	1.375	1	0.08	0.11	146.2	1.46e-05	0.08	11.696	11.886	Gorai.009G315500.1	LRR and NB-ARC domains-containing disease resistance protein	stress.biotic	NL
D5_GG25882|c1_g1_i1	Gra3scaffold_338	-573.845	5.25e-13	63.123	0.11	-789.038	1.33e-06	63.123	0.08	63.313	Gorai.N020700.1	NB-ARC domain-containing disease resistance protein	not assigned.unknown	N
D5_GG30888|c0_g1_i1	Gra3scaffold_53	-507.855	1.56e-11	55.864	0.11	-2.02619	1	55.864	27.571	83.545	Cotton_A_10996	Leucine-rich repeat	signalling.receptor kinases.leucine rich repeat XI	RLP
D5_GG7701|c1_g1_i1	Gra3scaffold_597	-475.555	8.27e-11	52.311	0.11	-653.888	1.52e-05	52.311	0.08	52.501	Gorai.N025300.1	Leucine-rich repeat receptor-like protein kinase family protein	signalling.receptor kinases.leucine rich repeat XI	RLK
D5_GG25875|c0_g1_i1	Gra3scaffold_65	1.375	1	0.08	0.11	317.887	1.21e-11	0.08	25.431	25.621	Gorai.N013600.1	NB-ARC domain-containing disease resistance protein	stress.biotic	N
D5_GG25886|c3_g1_i2	Gra3scaffold_679	1.375	1	0.08	0.11	115.175	0.00018	0.08	9.214	9.404	Gorai.007G321700.1	disease resistance protein (TIR-NBS-LRR class), putative	stress.biotic.PR-proteins	TNL
D5_GG7|c1_g1_i1	Gra3scaffold_744	322.5	6.44e-06	0.08	25.8	1	1	0.08	0.08	25.96	Gorai.N026900.1	LRR and NB-ARC domains-containing disease resistance protein	not assigned.unknown	NL
A2_GG38|c0_g1_i1	scaffold14428	-145.991	0.00166	16.059	0.11	-200.738	0.046	16.059	0.08	16.249	Cotton_A_18851	Leucine-rich repeat	signalling.receptor kinases.leucine rich repeat XI	RLP
A2_GG99|c2_g1_i1	scaffold2480	-149.864	0.00136	16.485	0.11	-206.062	0.042	16.485	0.08	16.675	Gorai.003G092400.1	Leucine-rich repeat protein kinase family protein	signalling.receptor kinases.leucine rich repeat XI	RLK
A2_GG15796|c6_g1_i2	scaffold3412	-2.99426	3.39e-05	77.252	25.8	-5.14088	0.012	77.252	15.027	118.079	Gorai.011G263200.1	LRR and NB-ARC domains-containing disease resistance protein	not assigned.unknown	NL
A2_GG15631|c0_g1_i2	scaffold37278	-920.418	0	101.246	0.11	-1265.58	2.28e-10	101.246	0.08	101.436	Gorai.002G060400.1	receptor like protein 35	signalling.receptor kinases.leucine rich repeat XI	RLK
A2_GG27947|c0_g1_i1	scaffold4642	204.012	0.000741	0.08	16.321	1	1	0.08	0.08	16.481	Gorai.011G285300.1	Leucine-rich repeat protein kinase family protein	signalling.receptor kinases.leucine rich repeat XI	RLK
