# Supplementary material for: Transcriptome Analysis of Cotton (Gossypium hirsutum L.) Genotypes That Are Susceptible, Resistant, and Hypersensitive to Reniform Nematode (Rotylenchulus reniformis)
Source: PLoS One. 2015 Nov 16;10(11):e0143261. doi: 10.1371/journal.pone.0143261 (PMC4646469; doi:10.1371/journal.pone.0143261)
Supplement: S4 Table — (XLSX) [file pone.0143261.s009.xlsx]

## Sheet: Sheet2
S4 Table List of RN responsive R gene-annoated transcripts
* indicates transcripts that were differentially expressed between genotypes
"1" in Column J, O, and T denotes significally up-regulation of the corresponding transcript, "-1" denotes significantly down-regulation, and "0" means no significantly expression level change
Values in column F, K, and P are color coded, more red means up-regulation in response to reniform nematode infection, and more blue means down-regulation of the corresponding transcript in response to reniform neamtode infestation
	seq_ID	mapped chromosome	start	end	DSI_vs_DSU	p_vlaue	DSU	DSI	statistically differentially expressed in DSI vs DSU	L1I_vs_L1U	p_value	L1U	L1I	statistically differentially expressed in DSI vs DSU	B713I_vs_B713U	p_value	B713U	B713I	statistically differentially expressed in B713I vs. B713U	best representing genes	annotation
*	A2_GG13683|c12_g2_i1	CA_chr10	74058922	74058651	3.5376	1.35e-05	12.234	43.279	1	1.42756	0.627	39.665	56.624	0	1.125	1	0.08	0.09	0	Gorai.007G337400.1	disease resistance family protein / LRR family protein
*	D5_GG23850|c5_g2_i1	Gra3Chr7	53338887	53339126	211.012	0.000108	0.08	16.881	1	-1.46088	0.134	92.218	63.125	0	1.125	1	0.08	0.09	0	Gorai.007G318700.2	disease resistance protein (TIR-NBS-LRR class)
*	D5_GG25668|c22_g1_i1	Gra3Chr7	56025482	56025833	263.8	8.4e-06	0.08	21.104	1	-118.342	0.00281	14.201	0.12	-1	121.05	0.044	0.08	9.684	0	Gorai.007G337100.1	disease resistance family protein / LRR family protein
*	D5_GG25668|c26_g1_i1	Gra3Chr7	56092874	56093235	119.237	0.00871	0.08	9.539	1	-3.58937	0.066	18.374	5.119	0	77.4875	0.195	0.08	6.199	0	Gorai.007G335800.1	disease resistance family protein / LRR family protein
*	A2_GG16851|c2_g1_i1	CA_chr10	74043513	74043851	1	1	0.08	0.08	0	-8.63493	5.37e-09	57.5	6.659	-1	-1.20753	1	5.58	4.621	0	Gorai.007G338100.1	disease resistance family protein / LRR family protein
*	D5_GG23419|c19_g1_i1	Gra3Chr7	53718885	53718648	1	1	0.08	0.08	0	1.09091	1	0.11	0.12	0	-185.467	0.00143	16.692	0.09	-1	Gorai.007G321700.1	disease resistance protein (TIR-NBS-LRR class), putative
*	D5_GG23419|c21_g1_i3	Gra3Chr7	53906374	53906227	1	1	0.08	0.08	0	-215	9.07e-06	25.8	0.12	-1	-4.09344	0.124	15.027	3.671	0	Gorai.007G322300.1	Disease resistance protein (TIR-NBS-LRR class) family
*	D5_GG23463|c0_g1_i1	Gra3Chr7	56606902	56607190	1	1	0.08	0.08	0	-215	9.07e-06	25.8	0.12	-1	1.125	1	0.08	0.09	0	Gorai.007G340700.1	disease resistance family protein / LRR family protein
*	D5_GG25668|c24_g1_i1	Gra3Chr7	56035394	56035754	59.55	0.137	0.08	4.764	0	-255.192	8.13e-07	30.623	0.12	-1	1.28819	1	2.887	3.719	0	Gorai.007G340200.1	disease resistance family protein / LRR family protein
*	D5_GG25668|c41_g1_i1	Gra3Chr7	56033001	56033276	1.42698	0.082	34.203	48.807	0	-3648.27	0	437.792	0.12	-1	-74.6222	0.14	6.716	0.09	0	Gorai.007G337400.1	disease resistance family protein / LRR family protein
*	D5_GG25886|c2_g1_i1	Gra3Chr7	53809312	53809850	-1.15783	1	1.966	1.698	0	-2.16496	1	3.163	1.461	0	-14	0.000428	23.898	1.707	-1	Gorai.007G322300.1	Disease resistance protein (TIR-NBS-LRR class) family
*	D5_GG23850|c5_g1_i1	Gra3Chr7	53406593	53406805	-3.08904	2.05e-06	141.228	45.719	-1	-3.11499	0	549.786	176.497	-1	1.125	1	0.08	0.09	0	Gorai.007G319000.1	disease resistance protein (TIR-NBS-LRR class)
	A2_GG10341|c0_g1_i1	CA_chr1	43838410	43838677	120.425	0.00823	0.08	9.634	1	588.891	1.45e-13	0.11	64.778	1	-270.2	4.19e-05	24.318	0.09	-1	Gorai.007G336100.1	disease resistance family protein / LRR family protein
	A2_GG10344|c5_g1_i1	CA_chr1	43788045	43787827	464.2	4.89e-10	0.08	37.136	1	1.09091	1	0.11	0.12	0	1.125	1	0.08	0.09	0	Gorai.007G338100.1	disease resistance family protein / LRR family protein
	A2_GG11212|c1_g1_i1	CA_chr1	20995635	20995462	163	0.00109	0.08	13.04	1	1.09091	1	0.11	0.12	0	98.2125	0.096	0.08	7.857	0	Gorai.007G357500.1	NB-ARC domain-containing disease resistance protein
	A2_GG11639|c1_g1_i2	CA_chr1	83003920	83004192	2.45034	1.76e-07	34.463	84.446	1	-3.04364	0.000169	57.254	18.811	-1	1.06517	1	20.731	22.082	0	Cotton_A_19105	Leucine-rich repeat
	A2_GG10341|c1_g1_i1	CA_chr10	74042357	74042153	766.312	0	0.08	61.305	1	1.09091	1	0.11	0.12	0	1.125	1	0.08	0.09	0	Gorai.007G337100.1	disease resistance family protein / LRR family protein
	A2_GG16004|c2_g1_i1	CA_chr10	57168512	57168914	122.812	0.00734	0.08	9.825	1	1.09091	1	0.11	0.12	0	1.125	1	0.08	0.09	0	Cotton_A_19023	Toll-Interleukin receptor
	A2_GG18454|c6_g1_i3	CA_chr10	14207560	14207338	117.775	0.00934	0.08	9.422	1	1.09091	1	0.11	0.12	0	1.125	1	0.08	0.09	0	Gorai.007G318800.1	disease resistance protein (TIR-NBS-LRR class), putative
	A2_GG28176|c0_g1_i1	CA_chr11	99795043	99794824	448.812	1.03e-09	0.08	35.905	1	1.09091	1	0.11	0.12	0	1.125	1	0.08	0.09	0	Cotton_A_36679	Leucine-rich repeat
	A2_GG32172|c2_g1_i1	CA_chr12	61588316	61588065	152.787	0.00178	0.08	12.223	1	1.09091	1	0.11	0.12	0	44.175	0.584	0.08	3.534	0	Gorai.002G060600.1	receptor like protein 33
	A2_GG33331|c6_g1_i1	CA_chr12	27081160	27084791	559.688	4.64e-12	0.08	44.775	1	1.09091	1	0.11	0.12	0	1.125	1	0.08	0.09	0	Cotton_A_03458	Leucine-rich repeat
	A2_GG22612|c0_g1_i1	CA_chr2	32253312	32253528	496.95	9.81e-11	0.08	39.756	1	1.09091	1	0.11	0.12	0	1.125	1	0.08	0.09	0	Gorai.004G023300.1	receptor like protein 32
	A2_GG3653|c1_g1_i1	CA_chr3	53913659	53912767	163.662	0.00106	0.08	13.093	1	1.09091	1	0.11	0.12	0	1.125	1	0.08	0.09	0	Gorai.004G248900.2	disease resistance family protein / LRR family protein
	A2_GG12868|c44_g1_i2	CA_chr4	130618656	130618356	124.8	0.00669	0.08	9.984	1	250.382	7.8e-06	0.11	27.542	1	-1.06009	1	14.926	14.08	0	Gorai.007G365700.1	NB-ARC domain-containing disease resistance protein
	A2_GG13683|c0_g1_i1	CA_chr4	79489425	79489111	249.075	1.72e-05	0.08	19.926	1	-109.558	0.00469	13.147	0.12	-1	-62.2556	0.228	5.603	0.09	0	Gorai.007G338900.1	disease resistance family protein / LRR family protein
	A2_GG13683|c15_g1_i1	CA_chr4	79488350	79488064	161.275	0.00119	0.08	12.902	1	-1.36705	0.983	26.473	19.365	0	-56.8889	0.28	5.12	0.09	0	Gorai.007G338900.1	disease resistance family protein / LRR family protein
	A2_GG13683|c8_g1_i1	CA_chr4	79489041	79488508	3.83283	0.000862	7.023	26.918	1	-2.60126	0.174	19.473	7.486	0	1.30568	1	1.338	1.747	0	Gorai.007G338900.1	disease resistance family protein / LRR family protein
	A2_GG13757|c6_g1_i1	CA_chr4	40226491	40226236	163	0.00109	0.08	13.04	1	1.09091	1	0.11	0.12	0	1.125	1	0.08	0.09	0	Gorai.004G023300.1	receptor like protein 32
	A2_GG13922|c7_g1_i1	CA_chr4	32954166	32953879	161.275	0.00119	0.08	12.902	1	1.09091	1	0.11	0.12	0	1.125	1	0.08	0.09	0	Gorai.N025300.1	Leucine-rich repeat receptor-like protein kinase family protein
	A2_GG15013|c3_g1_i2	CA_chr4	10278508	10279022	271.75	5.71e-06	0.08	21.74	1	1.09091	1	0.11	0.12	0	1.125	1	0.08	0.09	0	Gorai.007G262700.1	NB-ARC domain-containing disease resistance protein
	A2_GG15013|c3_g1_i3	CA_chr4	10278508	10279022	271.75	5.71e-06	0.08	21.74	1	1.09091	1	0.11	0.12	0	1.125	1	0.08	0.09	0	Gorai.007G262700.1	NB-ARC domain-containing disease resistance protein
	A2_GG15413|c27_g1_i1	CA_chr4	15735211	15735437	357.3	8.84e-08	0.08	28.584	1	1.09091	1	0.11	0.12	0	1.125	1	0.08	0.09	0	Gorai.007G356300.1	NB-ARC domain-containing disease resistance protein
	A2_GG263|c3_g1_i1	CA_chr5	29834801	29834575	357.3	8.84e-08	0.08	28.584	1	1.09091	1	0.11	0.12	0	1.125	1	0.08	0.09	0	Cotton_A_19302	Toll-Interleukin receptor
	A2_GG911|c14_g1_i1	CA_chr5	58611667	58611933	246.15	1.98e-05	0.08	19.692	1	1.09091	1	0.11	0.12	0	1.125	1	0.08	0.09	0	Gorai.005G029000.1	receptor like protein 7
	A2_GG911|c18_g1_i1	CA_chr5	58611441	58611630	263.925	8.35e-06	0.08	21.114	1	1.09091	1	0.11	0.12	0	1.125	1	0.08	0.09	0	Gorai.005G044400.1	receptor like protein 52
	A2_GG4849|c1_g1_i1	CA_chr6	100249788	100250070	177.062	0.000555	0.08	14.165	1	-251.458	1.02e-06	30.175	0.12	-1	-63.5556	0.217	5.72	0.09	0	Gorai.004G023300.1	receptor like protein 32
	A2_GG23155|c13_g1_i4	CA_chr7	37867029	37865971	3.83484	0.00218	6.206	23.799	1	1.09091	1	0.11	0.12	0	66.7125	0.28	0.08	5.337	0	Gorai.002G018600.1	LRR and NB-ARC domains-containing disease resistance protein
	A2_GG24084|c9_g1_i1	CA_chr7	91342159	91341909	167.113	0.000895	0.08	13.369	1	1.09091	1	0.11	0.12	0	1.125	1	0.08	0.09	0	Cotton_A_06298	Leucine-rich repeat
	A2_GG25360|c0_g1_i1	CA_chr7	30329246	30329027	448.812	1.03e-09	0.08	35.905	1	1.09091	1	0.11	0.12	0	1.125	1	0.08	0.09	0	Cotton_A_14167	Leucine-rich repeat
	A2_GG25823|c9_g1_i7	CA_chr9	64168560	64168940	225.062	5.52e-05	0.08	18.005	1	1.09091	1	0.11	0.12	0	86.5375	0.143	0.08	6.923	0	Gorai.011G052600.8	Leucine-rich repeat transmembrane protein kinase
	A2_GG25856|c34_g1_i1	CA_chr9	89791713	89791389	181.162	0.000458	0.08	14.493	1	-2.5489	0.124	22.805	8.947	0	24.55	1	0.08	1.964	0	Gorai.007G181000.1	Leucine-rich repeat protein kinase family protein
	A2_GG27016|c1_g1_i1	CA_chr9	14316806	14317047	222.812	6.14e-05	0.08	17.825	1	1.09091	1	0.11	0.12	0	132.725	0.029	0.08	10.618	0	Gorai.011G237700.1	NB-ARC domain-containing disease resistance protein
	D5_GG17191|c40_g1_i1	Gra3Chr10	3879014	3878783	306.1	1.07e-06	0.08	24.488	1	1.09091	1	0.11	0.12	0	1.125	1	0.08	0.09	0	Gorai.010G041500.1	Leucine-rich repeat receptor-like protein kinase family protein
	D5_GG17248|c0_g1_i1	Gra3Chr10	47758763	47759090	130.637	0.00509	0.08	10.451	1	-89.6417	0.015	10.757	0.12	0	23.55	1	0.08	1.884	0	Gorai.010G165300.1	Leucine-rich receptor-like protein kinase family protein
	D5_GG18845|c0_g1_i1	Gra3Chr10	58846038	58847345	2.75894	0.0067	9.699	26.759	1	-1.8217	0.573	19.372	10.634	0	-1.20437	1	26.1	21.671	0	Gorai.010G219700.3	Leucine-rich repeat protein kinase family protein
	D5_GG19134|c0_g1_i1	Gra3Chr10	11991422	11991140	177.062	0.000555	0.08	14.165	1	1.09091	1	0.11	0.12	0	-63.5556	0.217	5.72	0.09	0	Gorai.004G023300.1	receptor like protein 32
	D5_GG10445|c0_g1_i1	Gra3Chr11	5550755	5549900	2.30721	0	180.701	416.915	1	-1.9536	1.79e-08	229.339	117.393	0	2.17329	1.93e-08	102.432	222.614	1	Gorai.011G065500.1	Receptor-like protein kinase-related family protein
	D5_GG11137|c18_g1_i1	Gra3Chr11	62495747	62495999	175.725	0.000591	0.08	14.058	1	1.09091	1	0.11	0.12	0	1.125	1	0.08	0.09	0	Gorai.011G293900.1	LRR and NB-ARC domains-containing disease resistance protein
	D5_GG11696|c14_g1_i1	Gra3Chr11	60216618	60216407	128.775	0.00554	0.08	10.302	1	1.09091	1	0.11	0.12	0	-1.40785	1	8.716	6.191	0	Gorai.011G270100.1	Disease resistance protein (CC-NBS-LRR class) family
	D5_GG12159|c20_g1_i1	Gra3Chr11	59374489	59374736	194.825	0.000237	0.08	15.586	1	1.09091	1	0.11	0.12	0	-147.422	0.00694	13.268	0.09	-1	Gorai.011G263000.1	NB-ARC domain-containing disease resistance protein
	D5_GG12169|c0_g1_i1	Gra3Chr11	58808153	58808401	189.787	0.0003	0.08	15.183	1	1.09091	1	0.11	0.12	0	1.125	1	0.08	0.09	0	Gorai.011G258200.1	Leucine-rich repeat protein kinase family protein
	D5_GG12243|c4_g1_i1	Gra3Chr11	4117672	4117410	225.062	5.52e-05	0.08	18.005	1	1.09091	1	0.11	0.12	0	86.5375	0.143	0.08	6.923	0	Gorai.011G052600.8	Leucine-rich repeat transmembrane protein kinase
	D5_GG2801|c1_g1_i1	Gra3Chr12	27007176	27007410	559.688	4.64e-12	0.08	44.775	1	1.09091	1	0.11	0.12	0	1.125	1	0.08	0.09	0	Cotton_A_03458	Leucine-rich repeat
	D5_GG8529|c0_g1_i1	Gra3Chr13	55463327	55463569	222.812	6.14e-05	0.08	17.825	1	1.09091	1	0.11	0.12	0	1.125	1	0.08	0.09	0	Gorai.013G236800.1	receptor like protein 13
	D5_GG9161|c2_g1_i1	Gra3Chr13	2279919	2280807	2.13285	0.00292	19.849	42.335	1	-1.21097	1	24.768	20.453	0	1.1236	1	17.711	19.9	0	Gorai.013G030200.1	Leucine-rich repeat protein kinase family protein
	D5_GG12353|c1_g1_i1	Gra3Chr2	3932546	3932751	737.938	0	0.08	59.035	1	1.09091	1	0.11	0.12	0	1.125	1	0.08	0.09	0	Gorai.002G046600.1	NB-ARC domain-containing disease resistance protein
	D5_GG12370|c0_g1_i1	Gra3Chr2	3317034	3317308	305.038	1.13e-06	0.08	24.403	1	-303.992	4.24e-08	36.479	0.12	-1	-2.78075	0.43	13.431	4.83	0	Cotton_A_26677	Leucine-rich repeat
	D5_GG12569|c0_g1_i1	Gra3Chr2	4706746	4706513	288.2	2.55e-06	0.08	23.056	1	808.282	0	0.11	88.911	1	1.125	1	0.08	0.09	0	Cotton_A_14167	Leucine-rich repeat
	D5_GG12662|c6_g1_i1	Gra3Chr2	1312351	1312656	3.83484	0.00218	6.206	23.799	1	1.09091	1	0.11	0.12	0	66.7125	0.28	0.08	5.337	0	Gorai.002G018600.1	LRR and NB-ARC domains-containing disease resistance protein
	D5_GG12662|c9_g1_i2	Gra3Chr2	1320925	1321399	2.66313	0.00205	12.542	33.401	1	-1.43528	0.706	35.727	24.892	0	1.55057	1	10.155	15.746	0	Gorai.002G019200.1	Disease resistance protein (CC-NBS-LRR class) family
	D5_GG12681|c1_g1_i1	Gra3Chr2	1337191	1337446	318.038	6.01e-07	0.08	25.443	1	413.255	1.5e-09	0.11	45.458	1	-241.233	0.00014	21.711	0.09	-1	Gorai.002G019800.1	Leucine-rich repeat (LRR) family protein
	D5_GG12756|c0_g1_i1	Gra3Chr2	8022304	8022505	859.688	0	0.08	68.775	1	1.09091	1	0.11	0.12	0	1.125	1	0.08	0.09	0	Gorai.002G069200.1	NB-ARC domain-containing disease resistance protein
	D5_GG29260|c0_g1_i1	Gra3Chr4	55671821	55671684	194.825	0.000237	0.08	15.586	1	1.09091	1	0.11	0.12	0	1.125	1	0.08	0.09	0	Gorai.004G222100.1	Leucine-rich repeat receptor-like protein kinase family protein
	D5_GG29682|c0_g1_i1	Gra3Chr4	2238585	2238851	123.075	0.00727	0.08	9.846	1	1.09091	1	0.11	0.12	0	1.125	1	0.08	0.09	0	Gorai.004G028400.1	receptor like protein 33
	D5_GG30205|c5_g1_i1	Gra3Chr4	58746040	58746277	256.363	1.2e-05	0.08	20.509	1	1.09091	1	0.11	0.12	0	1.125	1	0.08	0.09	0	Gorai.004G249900.1	Leucine-rich repeat protein kinase family protein
	D5_GG30221|c1_g1_i1	Gra3Chr4	58623357	58623689	163.662	0.00106	0.08	13.093	1	1.09091	1	0.11	0.12	0	1.125	1	0.08	0.09	0	Gorai.004G248900.2	disease resistance family protein / LRR family protein
	D5_GG12297|c4_g1_i1	Gra3Chr6	33983115	33983268	671.225	2.44e-14	0.08	53.698	1	1.09091	1	0.11	0.12	0	1.125	1	0.08	0.09	0	Gorai.009G312700.1	LRR and NB-ARC domains-containing disease resistance protein
	D5_GG17426|c3_g1_i1	Gra3Chr6	33983333	33983077	155.175	0.00158	0.08	12.414	1	1.09091	1	0.11	0.12	0	1.125	1	0.08	0.09	0	Gorai.009G315400.2	NB-ARC domain-containing disease resistance protein
	D5_GG22939|c3_g1_i1	Gra3Chr7	3204292	3204495	796.025	0	0.08	63.682	1	1.09091	1	0.11	0.12	0	1.125	1	0.08	0.09	0	Gorai.007G045900.1	Leucine-rich repeat protein kinase family protein
	D5_GG23017|c11_g1_i1	Gra3Chr7	49911349	49911555	710.875	0	0.08	56.87	1	1.09091	1	0.11	0.12	0	1.125	1	0.08	0.09	0	Gorai.007G291000.1	NB-ARC domain-containing disease resistance protein
	D5_GG23075|c2_g1_i1	Gra3Chr7	17734530	17734787	151.463	0.00188	0.08	12.117	1	1.09091	1	0.11	0.12	0	91.375	0.122	0.08	7.31	0	Gorai.007G184800.1	Leucine-rich repeat protein kinase family protein
	D5_GG23433|c13_g1_i1	Gra3Chr7	53561841	53562066	368.837	5.03e-08	0.08	29.507	1	1.09091	1	0.11	0.12	0	1.125	1	0.08	0.09	0	Gorai.007G320500.1	NB-ARC domain-containing disease resistance protein
	D5_GG23471|c0_g1_i1	Gra3Chr7	57277728	57277488	235.55	3.32e-05	0.08	18.844	1	1.09091	1	0.11	0.12	0	1.125	1	0.08	0.09	0	Gorai.007G343700.1	Disease resistance protein (TIR-NBS-LRR class) family
	D5_GG24306|c3_g1_i1	Gra3Chr7	43398518	43398753	271.75	5.71e-06	0.08	21.74	1	1.09091	1	0.11	0.12	0	1.125	1	0.08	0.09	0	Gorai.007G262700.1	NB-ARC domain-containing disease resistance protein
	D5_GG24820|c13_g1_i1	Gra3Chr7	48349932	48349705	346.288	1.51e-07	0.08	27.703	1	1.09091	1	0.11	0.12	0	1.125	1	0.08	0.09	0	Gorai.007G282300.1	receptor like protein 26
	D5_GG14525|c0_g1_i1	Gra3Chr8	50893951	50894214	131.7	0.00483	0.08	10.536	1	1.09091	1	0.11	0.12	0	1.125	1	0.08	0.09	0	Gorai.008G222700.1	NB-ARC domain-containing disease resistance protein
	D5_GG16937|c1_g1_i1	Gra3Chr8	56502267	56502012	159.025	0.00132	0.08	12.722	1	1.09091	1	0.11	0.12	0	1.125	1	0.08	0.09	0	Gorai.008G290200.1	Leucine-rich repeat protein kinase family protein
	D5_GG101|c16_g1_i1	Gra3Chr9	52380100	52379899	859.688	0	0.08	68.775	1	1.09091	1	0.11	0.12	0	413.175	1.46e-06	0.08	33.054	1	Gorai.004G023300.1	receptor like protein 32
	D5_GG19851|c5_g1_i1	Gra3Chr9	51020616	51020855	229.05	4.54e-05	0.08	18.324	1	1.09091	1	0.11	0.12	0	1.125	1	0.08	0.09	0	Gorai.009G375100.1	LRR and NB-ARC domains-containing disease resistance protein
	D5_GG20675|c22_g3_i1	Gra3Chr9	68534260	68534046	532.625	1.72e-11	0.08	42.61	1	1.09091	1	0.11	0.12	0	1.125	1	0.08	0.09	0	Gorai.009G435900.2	Disease resistance protein (CC-NBS-LRR class) family
	D5_GG20976|c9_g1_i1	Gra3Chr9	69899973	69899688	164.188	0.00103	0.08	13.135	1	1.09091	1	0.11	0.12	0	1.125	1	0.08	0.09	0	Gorai.009G448300.1	receptor like protein 6
	D5_GG21163|c0_g1_i1	Gra3Chr9	12249157	12248916	273.212	5.34e-06	0.08	21.857	1	1.09091	1	0.11	0.12	0	1.125	1	0.08	0.09	0	Gorai.009G159900.1	Leucine-rich repeat transmembrane protein kinase
	D5_GG21382|c0_g1_i1	Gra3Chr9	53507423	53507707	2.42886	3.91e-06	28.613	69.497	1	388.236	5.64e-09	0.11	42.706	1	8.00143	4.9e-06	5.595	44.768	1	Gorai.010G226800.1	LRR and NB-ARC domains-containing disease resistance protein
	D5_GG22684|c6_g1_i1	Gra3Chr9	29725765	29726017	342.575	1.82e-07	0.08	27.406	1	1.09091	1	0.11	0.12	0	-129.956	0.014	11.696	0.09	0	Gorai.009G315500.1	LRR and NB-ARC domains-containing disease resistance protein
	D5_GG14479|c2_g1_i1	Gra3scaffold_135	4489	4208	270.825	5.95e-06	0.08	21.666	1	1.09091	1	0.11	0.12	0	1.125	1	0.08	0.09	0	Gorai.N016600.1	Leucine-rich repeat protein kinase family protein
	D5_GG7688|c2_g1_i1	Gra3scaffold_29	26748	26999	248.812	1.74e-05	0.08	19.905	1	-1.18393	1	5.497	4.643	0	-3.44532	1	3.938	1.143	0	Gorai.N011100.4	Leucine-rich repeat transmembrane protein kinase
	D5_GG25882|c0_g1_i1	Gra3scaffold_338	42297	42094	710.875	0	0.08	56.87	1	1.09091	1	0.11	0.12	0	1.125	1	0.08	0.09	0	Gorai.N020700.1	NB-ARC domain-containing disease resistance protein
	D5_GG22804|c20_g1_i1	Gra3scaffold_597	3370	3107	131.7	0.00483	0.08	10.536	1	1.09091	1	0.11	0.12	0	1.125	1	0.08	0.09	0	Gorai.N025300.1	Leucine-rich repeat receptor-like protein kinase family protein
	A2_GG22838|c0_g1_i1	scaffold11326	800	1056	155.175	0.00158	0.08	12.414	1	1.09091	1	0.11	0.12	0	-117.678	0.024	10.591	0.09	0	Cotton_A_19169	Toll-Interleukin receptor
	A2_GG15719|c0_g1_i1	scaffold13882	10	302	221.225	6.65e-05	0.08	17.698	1	1.09091	1	0.11	0.12	0	1.125	1	0.08	0.09	0	Gorai.007G321700.1	disease resistance protein (TIR-NBS-LRR class), putative
	A2_GG15795|c0_g1_i1	scaffold2933	64552	65448	2.46262	0	197.281	485.828	1	1.73617	5.89e-05	126.655	219.894	0	1.86721	5.47e-05	98.752	184.391	0	Gorai.011G065500.1	Receptor-like protein kinase-related family protein
	A2_GG1684|c1_g1_i1	scaffold5734	1072	861	296.95	1.67e-06	0.08	23.756	1	1.09091	1	0.11	0.12	0	1.125	1	0.08	0.09	0	Gorai.002G060300.1	receptor like protein 50
	A2_GG10344|c2_g1_i1	CA_chr1	43836586	43836855	115.25	0.011	0.08	9.22	0	-359.892	1.44e-09	43.187	0.12	-1	-85.8556	0.089	7.727	0.09	0	Gorai.007G338700.1	disease resistance family protein / LRR family protein
	A2_GG12538|c0_g1_i1	CA_chr1	51824278	51824536	1	1	0.08	0.08	0	378.973	9.21e-09	0.11	41.687	1	1.125	1	0.08	0.09	0	Gorai.001G100700.1	disease resistance family protein / LRR family protein
	A2_GG12577|c2_g1_i1	CA_chr1	110524276	110524056	1	1	0.08	0.08	0	1.09091	1	0.11	0.12	0	238.988	0.000652	0.08	19.119	1	Gorai.001G269200.5	Leucine-rich repeat protein kinase family protein
	A2_GG9937|c0_g1_i1	CA_chr1	546050	545792	1	1	0.08	0.08	0	-497.117	3.46e-13	59.654	0.12	-1	1.125	1	0.08	0.09	0	Cotton_A_10370	Leucine-rich repeat-containing N-terminal, type 2
	A2_GG16126|c4_g1_i1	CA_chr10	78629100	78629254	1	1	0.08	0.08	0	142.8	0.002	0.11	15.708	1	78.5875	0.188	0.08	6.287	0	Gorai.009G373900.2	NB-ARC domain-containing disease resistance protein
	A2_GG16219|c13_g1_i2	CA_chr10	38414662	38414911	1	1	0.08	0.08	0	464.836	1e-10	0.11	51.132	1	1.125	1	0.08	0.09	0	Gorai.009G435700.2	NB-ARC domain-containing disease resistance protein
	A2_GG16719|c4_g1_i1	CA_chr10	107931658	107932018	90.325	0.034	0.08	7.226	0	-155.358	0.000319	18.643	0.12	-1	-3.4992	0.554	8.762	2.504	0	Gorai.009G315200.1	NB-ARC domain-containing disease resistance protein
	A2_GG16734|c0_g1_i1	CA_chr10	107823808	107823377	1	1	0.08	0.08	0	117.055	0.00739	0.11	12.876	1	-1.06714	1	0.747	0.7	0	Gorai.007G356800.2	NB-ARC domain-containing disease resistance protein
	A2_GG17342|c1_g1_i1	CA_chr10	26118386	26118082	1	1	0.08	0.08	0	120.045	0.00637	0.11	13.205	1	-39.8556	0.54	3.587	0.09	0	Gorai.009G439600.1	LRR and NB-ARC domains-containing disease resistance protein
	A2_GG18226|c1_g1_i1	CA_chr10	8410508	8410272	1	1	0.08	0.08	0	1.09091	1	0.11	0.12	0	-195.322	0.000948	17.579	0.09	-1	Gorai.009G278300.1	Leucine-rich receptor-like protein kinase family protein
	A2_GG18454|c1_g1_i1	CA_chr10	14322312	14322541	1	1	0.08	0.08	0	1.09091	1	0.11	0.12	0	186.863	0.00417	0.08	14.949	1	Gorai.007G318800.1	disease resistance protein (TIR-NBS-LRR class), putative
	A2_GG18550|c4_g1_i1	CA_chr10	64729416	64729661	1	1	0.08	0.08	0	539.991	1.93e-12	0.11	59.399	1	1.125	1	0.08	0.09	0	Gorai.010G013100.1	NB-ARC domain-containing disease resistance protein
	A2_GG28624|c0_g1_i1	CA_chr11	36980842	36981728	1	1	0.08	0.08	0	1.09091	1	0.11	0.12	0	163.525	0.00953	0.08	13.082	1	Cotton_A_27873	Leucine-rich repeat
	A2_GG28754|c0_g1_i1	CA_chr11	49595668	49595930	1	1	0.08	0.08	0	-197.8	2.55e-05	23.736	0.12	-1	1.125	1	0.08	0.09	0	Gorai.006G003800.1	Leucine-rich repeat transmembrane protein kinase
	A2_GG29137|c3_g1_i1	CA_chr11	56598694	56599411	-3.46758	1	1.765	0.509	0	-23.5322	0.000594	19.72	0.838	-1	5.98444	1	0.257	1.538	0	Cotton_A_11143	Leucine-rich repeat-containing N-terminal, type 2
	A2_GG30042|c0_g1_i1	CA_chr11	73837630	73836196	-1.9029	2.54e-07	575.358	302.358	0	2.6272	0	199.456	524.01	1	-4.21469	0	235.129	55.788	-1	Cotton_A_07781	Leucine-rich repeat
	A2_GG31763|c1_g1_i2	CA_chr12	47938689	47938489	1	1	0.08	0.08	0	1.09091	1	0.11	0.12	0	-426.356	7.11e-08	38.372	0.09	-1	Gorai.010G229200.1	Disease resistance protein (CC-NBS-LRR class) family
	A2_GG33331|c8_g1_i1	CA_chr12	27105951	27106192	1	1	0.08	0.08	0	1.09091	1	0.11	0.12	0	408.55	1.7e-06	0.08	32.684	1	Gorai.012G117100.1	receptor like protein 7
	A2_GG7274|c11_g1_i1	CA_chr13	93738397	93738095	1	1	0.08	0.08	0	125.191	0.00491	0.11	13.771	1	-1.32292	1	3.728	2.818	0	Gorai.011G270000.1	NB-ARC domain-containing disease resistance protein
	A2_GG8071|c4_g1_i1	CA_chr13	68359637	68359913	1	1	0.08	0.08	0	231.745	2.07e-05	0.11	25.492	1	59.075	0.361	0.08	4.726	0	Gorai.011G259100.1	Leucine-rich repeat protein kinase family protein
	A2_GG8650|c0_g1_i1	CA_chr13	33533552	33533342	1	1	0.08	0.08	0	1.09091	1	0.11	0.12	0	-392.033	2.98e-07	35.283	0.09	-1	Cotton_A_26325	Leucine-rich repeat
	A2_GG9410|c5_g1_i1	CA_chr13	143328451	143328694	1	1	0.08	0.08	0	1.09091	1	0.11	0.12	0	-326.322	4.38e-06	29.369	0.09	-1	Gorai.004G023300.1	receptor like protein 32
	A2_GG21410|c6_g1_i1	CA_chr2	70296015	70296259	1	1	0.08	0.08	0	1.09091	1	0.11	0.12	0	252.275	0.000405	0.08	20.182	1	Gorai.002G264600.1	receptor like protein 47
	A2_GG22605|c2_g1_i1	CA_chr2	32248470	32248703	1	1	0.08	0.08	0	1.09091	1	0.11	0.12	0	-211.233	0.000488	19.011	0.09	-1	Gorai.004G023300.1	receptor like protein 32
	A2_GG2314|c4_g1_i1	CA_chr3	45646177	45644218	1	1	0.08	0.08	0	-1.45227	0.197	81.214	55.922	0	228.025	0.000967	0.08	18.242	1	Gorai.004G214800.1	receptor-like kinase in in flowers 3
	A2_GG2314|c4_g1_i2	CA_chr3	45646177	45643886	1	1	0.08	0.08	0	-1.45227	0.197	81.214	55.922	0	228.025	0.000967	0.08	18.242	1	Gorai.004G214800.1	receptor-like kinase in in flowers 3
	A2_GG3924|c0_g1_i1	CA_chr3	39954069	39952354	-1.66142	1	22.052	13.273	0	-6.51071	0.000608	27.651	4.247	-1	4.17919	0.237	2.98	12.454	0	Cotton_A_05839	Leucine-rich repeat
	A2_GG12730|c0_g1_i1	CA_chr4	135298278	135298483	1	1	0.08	0.08	0	-2961.02	0	355.322	0.12	-1	1.125	1	0.08	0.09	0	Gorai.007G321800.1	disease resistance protein (TIR-NBS-LRR class), putative
	A2_GG12868|c28_g1_i1	CA_chr4	130535911	130535589	-1.68912	1	18.854	11.162	0	-98.9	0.00871	11.868	0.12	-1	25.3625	1	0.08	2.029	0	Gorai.007G366200.1	LRR and NB-ARC domains-containing disease resistance protein
	A2_GG12868|c43_g2_i3	CA_chr4	130365146	130365348	1	1	0.08	0.08	0	1.09091	1	0.11	0.12	0	366.887	7.16e-06	0.08	29.351	1	Gorai.007G365300.1	NB-ARC domain-containing disease resistance protein
	A2_GG13058|c1_g1_i1	CA_chr4	9413314	9412999	51.2	0.197	0.08	4.096	0	-114.233	0.00357	13.708	0.12	-1	1.125	1	0.08	0.09	0	Cotton_A_21491	NB-ARC
	A2_GG13683|c12_g1_i1	CA_chr4	79490719	79490481	1	1	0.08	0.08	0	-933.567	0	112.028	0.12	-1	1.125	1	0.08	0.09	0	Gorai.007G338900.1	disease resistance family protein / LRR family protein
	A2_GG13683|c4_g1_i1	CA_chr4	79483437	79483673	1	1	0.08	0.08	0	1.09091	1	0.11	0.12	0	310.238	5.22e-05	0.08	24.819	1	Gorai.007G336100.1	disease resistance family protein / LRR family protein
	A2_GG13747|c5_g1_i1	CA_chr4	40269085	40268850	1	1	0.08	0.08	0	225.882	2.8e-05	0.11	24.847	1	-142.489	0.00852	12.824	0.09	-1	Gorai.001G149100.1	receptor-like protein kinase 2
	A2_GG14194|c2_g1_i1	CA_chr4	132479019	132479198	1	1	0.08	0.08	0	-903.467	0	108.416	0.12	-1	1.125	1	0.08	0.09	0	Gorai.007G318500.2	disease resistance protein (TIR-NBS-LRR class), putative
	A2_GG14860|c16_g1_i1	CA_chr4	104703833	104703540	1.49317	0.343	15.526	23.183	0	-189.483	4.18e-05	22.738	0.12	-1	-6.75338	6.08e-06	44.964	6.658	-1	Cotton_A_10993	Leucine-rich repeat
	A2_GG14860|c5_g1_i1	CA_chr4	105013427	105013703	1	1	0.08	0.08	0	231.745	2.07e-05	0.11	25.492	1	-72.8889	0.15	6.56	0.09	0	Cotton_A_10994	Leucine-rich repeat
	A2_GG15027|c0_g1_i1	CA_chr4	103189325	103189556	1	1	0.08	0.08	0	1.09091	1	0.11	0.12	0	177.1	0.00591	0.08	14.168	1	Gorai.007G321800.1	disease resistance protein (TIR-NBS-LRR class), putative
	A2_GG15066|c35_g1_i1	CA_chr4	78122496	78122700	1	1	0.08	0.08	0	1.09091	1	0.11	0.12	0	377.863	4.92e-06	0.08	30.229	1	Cotton_A_17236	Leucine-rich repeat
	A2_GG15126|c25_g1_i1	CA_chr4	72238947	72239175	1	1	0.08	0.08	0	948.4	0	0.11	104.324	1	-481.7	7.53e-09	43.353	0.09	-1	Cotton_A_10728	Leucine-rich repeat
	A2_GG15126|c25_g1_i2	CA_chr4	72260761	72261083	1.57997	0.865	4.714	7.448	0	253.055	6.82e-06	0.11	27.836	1	-1.26171	1	2.56	2.029	0	Cotton_A_10728	Leucine-rich repeat
	A2_GG15126|c28_g1_i3	CA_chr4	72289998	72289482	-5.5046	0.054	20.323	3.692	0	116.745	0.00752	0.11	12.842	1	1.125	1	0.08	0.09	0	Gorai.011G258100.2	disease resistance protein (TIR-NBS-LRR class), putative
	A2_GG15141|c5_g1_i1	CA_chr4	105149211	105149444	1	1	0.08	0.08	0	1.09091	1	0.11	0.12	0	167.85	0.00818	0.08	13.428	1	Gorai.007G321700.1	disease resistance protein (TIR-NBS-LRR class), putative
	A2_GG15142|c3_g1_i1	CA_chr4	134954868	134955017	1	1	0.08	0.08	0	1.09091	1	0.11	0.12	0	219.975	0.00129	0.08	17.598	1	Cotton_A_17234	Leucine-rich repeat
	A2_GG15150|c0_g1_i1	CA_chr4	80885129	80884927	1	1	0.08	0.08	0	1.09091	1	0.11	0.12	0	-491.289	4.91e-09	44.216	0.09	-1	Gorai.007G361300.1	NB-ARC domain-containing disease resistance protein
	A2_GG15429|c1_g1_i1	CA_chr4	111340404	111340097	-2.59309	0.388	23.579	9.093	0	-133.017	0.00119	15.962	0.12	-1	-110.5	0.032	9.945	0.09	0	Cotton_A_40155	Leucine-rich repeat
	A2_GG911|c10_g1_i1	CA_chr5	58609422	58609017	1	1	0.08	0.08	0	1.09091	1	0.11	0.12	0	226.113	0.00103	0.08	18.089	1	Gorai.005G026400.1	receptor like protein 6
	A2_GG911|c52_g1_i1	CA_chr5	58614466	58614182	-77.575	0.22	6.206	0.08	0	117.473	0.00723	0.11	12.922	1	1.125	1	0.08	0.09	0	Gorai.005G028700.1	receptor like protein 7
	A2_GG977|c3_g1_i1	CA_chr5	19278671	19278879	1	1	0.08	0.08	0	1.09091	1	0.11	0.12	0	336.1	2.11e-05	0.08	26.888	1	Gorai.004G270600.1	NB-ARC domain-containing disease resistance protein
	A2_GG999|c0_g1_i1	CA_chr5	43899656	43899442	1	1	0.08	0.08	0	1.09091	1	0.11	0.12	0	275.012	0.000182	0.08	22.001	1	Gorai.005G054700.1	Leucine-rich repeat receptor-like protein kinase family protein
	A2_GG4218|c0_g1_i1	CA_chr6	118540654	118540361	-96.9625	0.129	7.757	0.08	0	-189.483	4.18e-05	22.738	0.12	-1	1.125	1	0.08	0.09	0	Gorai.007G290400.1	Disease resistance protein (CC-NBS-LRR class) family
	A2_GG4770|c1_g1_i1	CA_chr6	31638449	31637923	-1.63509	0.838	59.748	36.541	0	-2.15311	0.000908	80.563	37.417	-1	1.18142	1	13.097	15.473	0	Cotton_A_24594	Leucine-rich repeat
	A2_GG5525|c1_g1_i1	CA_chr6	87992093	87992295	1	1	0.08	0.08	0	1.09091	1	0.11	0.12	0	252.675	0.000401	0.08	20.214	1	Cotton_A_34254	Leucine-rich repeat
	A2_GG5690|c1_g1_i1	CA_chr6	18630900	18632468	1	1	0.08	0.08	0	1271.88	0	0.11	139.907	1	1.125	1	0.08	0.09	0	Gorai.008G051600.2	disease resistance family protein / LRR family protein
	A2_GG6158|c1_g1_i1	CA_chr6	29155304	29155526	1	1	0.08	0.08	0	1.09091	1	0.11	0.12	0	226.113	0.00103	0.08	18.089	1	Gorai.007G045800.1	Disease resistance protein (CC-NBS-LRR class) family
	A2_GG6612|c0_g1_i1	CA_chr6	50084036	50084266	1	1	0.08	0.08	0	-1218.77	0	146.252	0.12	-1	1.125	1	0.08	0.09	0	Gorai.008G222700.1	NB-ARC domain-containing disease resistance protein
	A2_GG23155|c12_g1_i2	CA_chr7	37877423	37877196	1	1	0.08	0.08	0	1.09091	1	0.11	0.12	0	197.238	0.00289	0.08	15.779	1	Gorai.002G019500.1	Disease resistance protein (CC-NBS-LRR class) family
	A2_GG23155|c2_g2_i1	CA_chr7	37865156	37864944	1	1	0.08	0.08	0	1.09091	1	0.11	0.12	0	299.475	7.6e-05	0.08	23.958	1	Gorai.002G019100.1	Disease resistance protein (CC-NBS-LRR class) family
	A2_GG23272|c2_g1_i1	CA_chr7	72476098	72476344	1	1	0.08	0.08	0	1.09091	1	0.11	0.12	0	-151.144	0.00591	13.603	0.09	-1	Cotton_A_23865	Leucine-rich repeat
	A2_GG23374|c0_g1_i1	CA_chr7	68604310	68603082	1	1	0.08	0.08	0	127.973	0.00426	0.11	14.077	1	1.125	1	0.08	0.09	0	Gorai.007G331400.1	NB-ARC domain-containing disease resistance protein
	A2_GG23989|c4_g1_i1	CA_chr7	12068303	12068081	-2.85831	0.219	26.931	9.422	0	286.518	1.18e-06	0.11	31.517	1	-87.9333	0.081	7.914	0.09	0	Gorai.002G060400.1	receptor like protein 35
	A2_GG24021|c0_g1_i1	CA_chr7	116440115	116439853	1	1	0.08	0.08	0	328.936	1.28e-07	0.11	36.183	1	1.125	1	0.08	0.09	0	Gorai.003G173400.1	Disease resistance protein (TIR-NBS-LRR class) family
	A2_GG19691|c5_g1_i1	CA_chr8	114375496	114375723	1	1	0.08	0.08	0	-1349.83	0	161.979	0.12	-1	1.125	1	0.08	0.09	0	Gorai.002G149600.1	Leucine-rich receptor-like protein kinase family protein
	A2_GG20461|c1_g1_i1	CA_chr8	4089344	4089167	1.49504	0.726	7.757	11.597	0	-189.483	4.18e-05	22.738	0.12	-1	-1.34953	1	4.498	3.333	0	Cotton_A_18851	Leucine-rich repeat
	A2_GG21174|c1_g1_i1	CA_chr8	55902252	55899538	-25.7625	0.807	2.061	0.08	0	-97.2167	0.00962	11.666	0.12	-1	-2.19526	1	1.945	0.886	0	Gorai.010G225800.1	Disease resistance protein (CC-NBS-LRR class) family
	A2_GG11803|c1_g1_i1	CA_chr9	48865262	48865504	1	1	0.08	0.08	0	-819.525	0	98.343	0.12	-1	1.125	1	0.08	0.09	0	Gorai.009G448900.1	receptor like protein 34
	A2_GG25904|c6_g1_i2	CA_chr9	80369721	80370468	-1.0678	1	21.152	19.809	0	3.02151	0.00507	13.853	41.857	1	-1.12595	1	14.902	13.235	0	Gorai.011G263700.1	LRR and NB-ARC domains-containing disease resistance protein
	A2_GG25904|c6_g1_i4	CA_chr9	80369721	80370468	-1.75225	0.886	34.451	19.661	0	2.94742	0.00547	14.493	42.717	1	-1.2982	1	19.595	15.094	0	Gorai.011G263700.1	LRR and NB-ARC domains-containing disease resistance protein
	A2_GG26777|c1_g1_i1	CA_chr9	85260184	85259938	1	1	0.08	0.08	0	1.09091	1	0.11	0.12	0	-147.422	0.00694	13.268	0.09	-1	Gorai.011G151900.1	Leucine-rich repeat protein kinase family protein
	A2_GG27717|c0_g1_i1	CA_chr9	57423446	57423126	1	1	0.08	0.08	0	204.055	8.69e-05	0.11	22.446	1	53.025	0.441	0.08	4.242	0	Gorai.009G036600.1	Leucine-rich repeat protein kinase family protein
	D5_GG25912|c0_g1_i1	Gra3Chr1	48145063	48144634	1.36101	0.518	16.379	22.292	0	235.864	1.67e-05	0.11	25.945	1	-2.37768	0.00928	52.045	21.889	-1	Gorai.001G241500.1	Leucine-rich repeat protein kinase family protein
	D5_GG26155|c0_g1_i1	Gra3Chr1	382927	382580	34.35	0.401	0.08	2.748	0	-252.208	9.75e-07	30.265	0.12	-1	36.225	0.742	0.08	2.898	0	Cotton_A_10332	Leucine-rich repeat-containing N-terminal, type 2
	D5_GG27075|c0_g1_i1	Gra3Chr1	24362737	24362958	1	1	0.08	0.08	0	1.09091	1	0.11	0.12	0	-290.267	1.86e-05	26.124	0.09	-1	Gorai.004G023300.1	receptor like protein 32
	D5_GG27251|c0_g1_i1	Gra3Chr1	54607251	54607471	1	1	0.08	0.08	0	1.09091	1	0.11	0.12	0	238.988	0.000652	0.08	19.119	1	Gorai.001G269200.5	Leucine-rich repeat protein kinase family protein
	D5_GG28214|c2_g1_i1	Gra3Chr1	29237037	29237313	-139.3	0.039	11.144	0.08	0	231.745	2.07e-05	0.11	25.492	1	1.125	1	0.08	0.09	0	Gorai.001G184400.1	Leucine-rich repeat transmembrane protein kinase family protein
	D5_GG17836|c60_g3_i1	Gra3Chr10	59771580	59771181	-25.7625	0.807	2.061	0.08	0	-97.2167	0.00962	11.666	0.12	-1	-2.19526	1	1.945	0.886	0	Gorai.010G225800.1	Disease resistance protein (CC-NBS-LRR class) family
	D5_GG18168|c3_g1_i1	Gra3Chr10	2675426	2675192	1	1	0.08	0.08	0	1.09091	1	0.11	0.12	0	163.525	0.00953	0.08	13.082	1	Cotton_A_27873	Leucine-rich repeat
	D5_GG18263|c0_g1_i1	Gra3Chr10	16009440	16009712	1	1	0.08	0.08	0	1.09091	1	0.11	0.12	0	257.913	0.000334	0.08	20.633	1	Gorai.010G096300.5	Leucine-rich receptor-like protein kinase family protein
	D5_GG18908|c5_g1_i1	Gra3Chr10	985764	985970	1	1	0.08	0.08	0	1963.93	0	0.11	216.032	1	-438.467	4.33e-08	39.462	0.09	-1	Gorai.010G216400.1	NB-ARC domain-containing disease resistance protein
	D5_GG10006|c1_g1_i1	Gra3Chr11	3002846	3003117	1	1	0.08	0.08	0	-339.983	4.79e-09	40.798	0.12	-1	1.125	1	0.08	0.09	0	Cotton_A_17545	Leucine-rich repeat
	D5_GG10006|c2_g1_i1	Gra3Chr11	3003445	3003183	1	1	0.08	0.08	0	-403.917	1e-10	48.47	0.12	-1	1.125	1	0.08	0.09	0	Cotton_A_17545	Leucine-rich repeat
	D5_GG10398|c19_g1_i1	Gra3Chr11	61484108	61484406	-88.0875	0.165	7.047	0.08	0	273.236	2.39e-06	0.11	30.056	1	1.125	1	0.08	0.09	0	Gorai.011G282400.1	disease resistance protein (TIR-NBS-LRR class), putative
	D5_GG11456|c0_g1_i1	Gra3Chr11	25635951	25635737	1	1	0.08	0.08	0	1.09091	1	0.11	0.12	0	-702.1	5.21e-13	63.189	0.09	-1	Gorai.011G151900.2	Leucine-rich repeat protein kinase family protein
	D5_GG11696|c1_g1_i1	Gra3Chr11	60246069	60245805	1	1	0.08	0.08	0	1.09091	1	0.11	0.12	0	-381.311	4.69e-07	34.318	0.09	-1	Gorai.011G270400.1	Disease resistance protein (CC-NBS-LRR class) family
	D5_GG11696|c7_g1_i1	Gra3Chr11	60236877	60236549	-1.25742	1	4.323	3.438	0	303.509	4.89e-07	0.11	33.386	1	-2.5	1	4.63	1.852	0	Gorai.011G270400.1	Disease resistance protein (CC-NBS-LRR class) family
	D5_GG12243|c14_g1_i1	Gra3Chr11	4076275	4076470	1	1	0.08	0.08	0	-392.325	2.02e-10	47.079	0.12	-1	1.125	1	0.08	0.09	0	Gorai.011G052100.1	Leucine-rich repeat transmembrane protein kinase
	D5_GG22548|c1_g1_i1	Gra3Chr11	127456	127663	1	1	0.08	0.08	0	1.09091	1	0.11	0.12	0	345.962	1.49e-05	0.08	27.677	1	Gorai.009G207700.1	Leucine-rich receptor-like protein kinase family protein
	D5_GG9989|c0_g1_i1	Gra3Chr11	3000979	3000497	1	1	0.08	0.08	0	-104.508	0.0063	12.541	0.12	-1	1.125	1	0.08	0.09	0	Gorai.011G040400.1	Leucine-rich repeat protein kinase family protein
	D5_GG2423|c6_g1_i1	Gra3Chr12	3909853	3909606	1	1	0.08	0.08	0	1.09091	1	0.11	0.12	0	-147.422	0.00694	13.268	0.09	-1	Gorai.012G032100.1	receptor-like protein kinase 1
	D5_GG2773|c1_g1_i1	Gra3Chr12	7336067	7335790	95.7625	0.026	0.08	7.661	0	-279.967	1.82e-07	33.596	0.12	-1	113.1	0.057	0.08	9.048	0	Cotton_A_28739	Leucine-rich repeat
	D5_GG2801|c5_g1_i1	Gra3Chr12	27006252	27005958	71.225	0.081	0.08	5.698	0	149.491	0.00142	0.11	16.444	1	-97.7889	0.055	8.801	0.09	0	Cotton_A_03458	Leucine-rich repeat
	D5_GG3454|c0_g1_i1	Gra3Chr12	32355613	32357194	1.0787	0.972	21.767	23.48	0	3.29436	0.00904	10.399	34.258	1	-1.11448	1	55.383	49.694	0	Gorai.012G149500.1	Leucine-rich repeat (LRR) family protein
	D5_GG3723|c0_g1_i1	Gra3Chr12	1049350	1048966	-1.5951	1	9.309	5.836	0	142.8	0.002	0.11	15.708	1	4.45426	0.345	2.241	9.982	0	Gorai.012G009700.1	leucine-rich repeat/extensin 2
	D5_GG12292|c0_g1_i1	Gra3Chr2	49398124	49398357	-3.89816	0.196	17.99	4.615	0	450.936	2.08e-10	0.11	49.603	1	1.125	1	0.08	0.09	0	Gorai.009G312700.1	LRR and NB-ARC domains-containing disease resistance protein
	D5_GG12368|c0_g1_i1	Gra3Chr2	3158831	3158616	1	1	0.08	0.08	0	-2056.15	0	246.738	0.12	-1	1.125	1	0.08	0.09	0	Gorai.002G039000.1	receptor like protein 27
	D5_GG12389|c0_g1_i1	Gra3Chr2	62492046	62492273	1	1	0.08	0.08	0	1.09091	1	0.11	0.12	0	202.662	0.00237	0.08	16.213	1	Gorai.006G184100.1	receptor like protein 6
	D5_GG12428|c68_g1_i1	Gra3Chr2	62099577	62099777	1	1	0.08	0.08	0	1.09091	1	0.11	0.12	0	-505.556	2.72e-09	45.5	0.09	-1	Gorai.002G259500.1	receptor like protein 7
	D5_GG12569|c5_g1_i1	Gra3Chr2	4684627	4684398	1	1	0.08	0.08	0	-1260.74	0	151.289	0.12	-1	1.125	1	0.08	0.09	0	Gorai.002G052800.1	receptor like protein 6
	D5_GG13061|c19_g1_i1	Gra3Chr2	7001532	7001679	1	1	0.08	0.08	0	1.09091	1	0.11	0.12	0	-341.533	2.29e-06	30.738	0.09	-1	Gorai.002G060300.1	receptor like protein 50
	D5_GG14054|c5_g1_i1	Gra3Chr2	8230728	8230432	1	1	0.08	0.08	0	142.8	0.002	0.11	15.708	1	-46.8667	0.415	4.218	0.09	0	Gorai.004G023300.1	receptor like protein 32
	D5_GG14054|c9_g1_i1	Gra3Chr2	8223874	8223640	1	1	0.08	0.08	0	1.09091	1	0.11	0.12	0	-205.789	0.000612	18.521	0.09	-1	Gorai.002G071300.1	disease resistance protein (TIR-NBS-LRR class), putative
	D5_GG6796|c0_g1_i1	Gra3Chr3	8674590	8674372	1	1	0.08	0.08	0	1.09091	1	0.11	0.12	0	252.675	0.000401	0.08	20.214	1	Gorai.003G055300.1	disease resistance family protein / LRR family protein
	D5_GG7547|c1_g1_i1	Gra3Chr3	44342621	44342835	1	1	0.08	0.08	0	1.09091	1	0.11	0.12	0	282.863	0.000137	0.08	22.629	1	Gorai.003G172400.1	Disease resistance protein (TIR-NBS-LRR class) family
	D5_GG29657|c0_g1_i1	Gra3Chr4	13982586	13982819	1	1	0.08	0.08	0	1.09091	1	0.11	0.12	0	-180.8	0.00173	16.272	0.09	-1	Gorai.010G006200.1	Leucine-rich receptor-like protein kinase family protein
	D5_GG29910|c0_g1_i1	Gra3Chr4	1764733	1764504	1	1	0.08	0.08	0	918.336	0	0.11	101.017	1	1.125	1	0.08	0.09	0	Gorai.004G023200.3	receptor like protein 6
	D5_GG30502|c1_g1_i1	Gra3Chr4	54775056	54775301	1	1	0.08	0.08	0	-1.45227	0.197	81.214	55.922	0	228.025	0.000967	0.08	18.242	1	Gorai.004G214800.1	receptor-like kinase in in flowers 3
	D5_GG3898|c0_g1_i1	Gra3Chr5	50278702	50278450	1	1	0.08	0.08	0	136.618	0.00275	0.11	15.028	1	151.45	0.015	0.08	12.116	0	Gorai.013G195600.4	Leucine-rich repeat protein kinase family protein
	D5_GG4039|c2_g1_i1	Gra3Chr5	62423536	62423179	-37.75	0.612	3.02	0.08	0	-108.158	0.00509	12.979	0.12	-1	-1.1732	1	4.552	3.88	0	Gorai.005G243800.2	Leucine-rich repeat protein kinase family protein
	D5_GG4265|c0_g1_i1	Gra3Chr5	2315853	2316075	1	1	0.08	0.08	0	1.09091	1	0.11	0.12	0	226.113	0.00103	0.08	18.089	1	Gorai.005G026400.1	receptor like protein 6
	D5_GG4278|c30_g1_i1	Gra3Chr5	2634148	2633849	1	1	0.08	0.08	0	-163.775	0.000193	19.653	0.12	-1	1.125	1	0.08	0.09	0	Gorai.005G029400.1	receptor like protein 7
	D5_GG4345|c0_g1_i1	Gra3Chr5	63880050	63880293	1	1	0.08	0.08	0	539.991	1.93e-12	0.11	59.399	1	1.125	1	0.08	0.09	0	Gorai.005G265400.1	Leucine-rich receptor-like protein kinase family protein
	D5_GG4467|c3_g1_i1	Gra3Chr5	10843590	10843824	1	1	0.08	0.08	0	-616.117	0	73.934	0.12	-1	-133.244	0.013	11.992	0.09	0	Gorai.010G006200.1	Leucine-rich receptor-like protein kinase family protein
	D5_GG4779|c2_g1_i1	Gra3Chr5	5534014	5533799	1	1	0.08	0.08	0	1.09091	1	0.11	0.12	0	275.012	0.000182	0.08	22.001	1	Gorai.005G054700.1	Leucine-rich repeat receptor-like protein kinase family protein
	D5_GG5492|c0_g1_i1	Gra3Chr5	10317862	10318185	-116.062	0.075	9.285	0.08	0	-96.9333	0.00977	11.632	0.12	-1	1.5839	1	2.521	3.993	0	Cotton_A_19597	Leucine-rich repeat
	D5_GG2329|c0_g1_i1	Gra3Chr6	39781271	39781492	-1.9029	2.54e-07	575.358	302.358	0	2.6272	0	199.456	524.01	1	-4.21469	0	235.129	55.788	-1	Cotton_A_07781	Leucine-rich repeat
	D5_GG298|c3_g1_i1	Gra3Chr6	5979384	5979099	-1.82066	0.773	36.548	20.074	0	-232.292	3.24e-06	27.875	0.12	-1	1.125	1	0.08	0.09	0	Gorai.006G020800.1	Leucine-rich repeat receptor-like protein kinase family protein
	D5_GG912|c2_g1_i1	Gra3Chr6	5099936	5099643	1	1	0.08	0.08	0	-189.483	4.18e-05	22.738	0.12	-1	1.125	1	0.08	0.09	0	Gorai.006G020100.1	Leucine-rich repeat receptor-like protein kinase family protein
	D5_GG22939|c0_g1_i1	Gra3Chr7	3201463	3201135	34.35	0.401	0.08	2.748	0	-189.2	4.25e-05	22.704	0.12	-1	1.125	1	0.08	0.09	0	Gorai.007G045900.1	Leucine-rich repeat protein kinase family protein
	D5_GG23137|c5_g1_i1	Gra3Chr7	59574971	59575186	1	1	0.08	0.08	0	-1914.43	0	229.732	0.12	-1	1.125	1	0.08	0.09	0	Gorai.007G364100.1	NB-ARC domain-containing disease resistance protein
	D5_GG23148|c29_g1_i4	Gra3Chr7	59746921	59746669	1	1	0.08	0.08	0	1.09091	1	0.11	0.12	0	-380.356	4.86e-07	34.232	0.09	-1	Gorai.007G365300.1	NB-ARC domain-containing disease resistance protein
	D5_GG23148|c30_g4_i1	Gra3Chr7	59922223	59922441	1	1	0.08	0.08	0	1.09091	1	0.11	0.12	0	1010.81	0	0.08	80.865	1	Gorai.007G366200.1	LRR and NB-ARC domains-containing disease resistance protein
	D5_GG23148|c30_g5_i1	Gra3Chr7	59859281	59859522	1	1	0.08	0.08	0	1.09091	1	0.11	0.12	0	-171.722	0.0025	15.455	0.09	-1	Gorai.007G330900.1	NB-ARC domain-containing disease resistance protein
	D5_GG23419|c12_g1_i1	Gra3Chr7	53764571	53764356	1	1	0.08	0.08	0	1.09091	1	0.11	0.12	0	275.012	0.000182	0.08	22.001	1	Gorai.007G321800.1	disease resistance protein (TIR-NBS-LRR class), putative
	D5_GG23463|c1_g1_i1	Gra3Chr7	56606414	56606710	1	1	0.08	0.08	0	1.09091	1	0.11	0.12	0	200.35	0.00257	0.08	16.028	1	Gorai.007G340700.1	disease resistance family protein / LRR family protein
	D5_GG23468|c0_g1_i1	Gra3Chr7	57276341	57276105	1	1	0.08	0.08	0	735.182	0	0.11	80.87	1	1.125	1	0.08	0.09	0	Gorai.007G344000.1	Disease resistance protein (TIR-NBS-LRR class) family
	D5_GG23497|c6_g1_i1	Gra3Chr7	51534852	51534463	1	1	0.08	0.08	0	-176.117	9.32e-05	21.134	0.12	-1	-1.10722	1	1.043	0.942	0	Cotton_A_10716	Leucine-rich repeat, cysteine-containing subtype
	D5_GG24626|c2_g1_i1	Gra3Chr7	58659176	58658962	1	1	0.08	0.08	0	1.09091	1	0.11	0.12	0	-351.044	1.55e-06	31.594	0.09	-1	Gorai.007G356000.1	NB-ARC domain-containing disease resistance protein
	D5_GG24793|c0_g1_i1	Gra3Chr7	41745515	41745241	1	1	0.08	0.08	0	1.09091	1	0.11	0.12	0	-145.778	0.00744	13.12	0.09	-1	Gorai.001G149100.1	receptor-like protein kinase 2
	D5_GG24954|c0_g1_i1	Gra3Chr7	17510447	17510608	1	1	0.08	0.08	0	1.09091	1	0.11	0.12	0	-140.156	0.0094	12.614	0.09	-1	Gorai.007G183300.1	receptor serine/threonine kinase, putative
	D5_GG24968|c1_g1_i1	Gra3Chr7	13207975	13208246	110.475	0.013	0.08	8.838	0	264.282	3.8e-06	0.11	29.071	1	65.9125	0.287	0.08	5.273	0	Gorai.001G100700.1	disease resistance family protein / LRR family protein
	D5_GG25450|c74_g1_i1	Gra3Chr7	57808176	57807902	1	1	0.08	0.08	0	-295.767	7.04e-08	35.492	0.12	-1	59.075	0.361	0.08	4.726	0	Gorai.007G361400.1	NB-ARC domain-containing disease resistance protein
	D5_GG25668|c17_g1_i1	Gra3Chr7	55956005	55955605	-1.18848	1	4.086	3.438	0	-128.342	0.00156	15.401	0.12	-1	-32.1667	0.712	2.895	0.09	0	Gorai.007G335100.1	receptor serine/threonine kinase, putative
	D5_GG25670|c3_g1_i1	Gra3Chr7	55412660	55412961	1	1	0.08	0.08	0	127.973	0.00426	0.11	14.077	1	1.125	1	0.08	0.09	0	Gorai.007G331400.1	NB-ARC domain-containing disease resistance protein
	D5_GG25672|c1_g1_i2	Gra3Chr7	55355833	55355576	1	1	0.08	0.08	0	-512.35	1.3e-13	61.482	0.12	-1	1.125	1	0.08	0.09	0	Gorai.007G330900.1	NB-ARC domain-containing disease resistance protein
	D5_GG25672|c2_g1_i1	Gra3Chr7	55356176	55355920	1	1	0.08	0.08	0	-528.15	5.03e-14	63.378	0.12	-1	1.125	1	0.08	0.09	0	Gorai.007G330900.1	NB-ARC domain-containing disease resistance protein
	D5_GG25683|c0_g1_i1	Gra3Chr7	55353169	55353412	-1.52167	1	26.398	17.348	0	1.09091	1	0.11	0.12	0	-4.2551	0.000182	44.053	10.353	-1	Gorai.007G330900.1	NB-ARC domain-containing disease resistance protein
	D5_GG14550|c1_g1_i1	Gra3Chr8	50893257	50893487	1	1	0.08	0.08	0	-1218.77	0	146.252	0.12	-1	1.125	1	0.08	0.09	0	Gorai.008G222700.1	NB-ARC domain-containing disease resistance protein
	D5_GG15543|c2_g1_i1	Gra3Chr8	7237875	7238094	1	1	0.08	0.08	0	1271.88	0	0.11	139.907	1	1.125	1	0.08	0.09	0	Gorai.008G051600.2	disease resistance family protein / LRR family protein
	D5_GG16383|c4_g1_i1	Gra3Chr8	45315394	45315187	1	1	0.08	0.08	0	-2749.76	0	329.971	0.12	-1	1.125	1	0.08	0.09	0	Gorai.008G176800.1	receptor-like protein kinase 2
	D5_GG16424|c0_g1_i1	Gra3Chr8	41805117	41804819	66.575	0.1	0.08	5.326	0	136.618	0.00275	0.11	15.028	1	-44.9667	0.446	4.047	0.09	0	Gorai.008G156800.1	disease resistance family protein / LRR family protein
	D5_GG16845|c2_g1_i1	Gra3Chr8	47743576	47743374	1	1	0.08	0.08	0	1.09091	1	0.11	0.12	0	-491.289	4.91e-09	44.216	0.09	-1	Gorai.008G193500.2	LRR and NB-ARC domains-containing disease resistance protein
	D5_GG19242|c0_g1_i1	Gra3Chr9	2699917	2699638	1	1	0.08	0.08	0	204.055	8.69e-05	0.11	22.446	1	53.025	0.441	0.08	4.242	0	Gorai.009G036600.1	Leucine-rich repeat protein kinase family protein
	D5_GG19614|c6_g2_i1	Gra3Chr9	68888043	68887590	6.00352	0.09	1.421	8.531	0	-101.983	0.00726	12.238	0.12	-1	-14.3556	1	1.292	0.09	0	Gorai.009G439600.1	LRR and NB-ARC domains-containing disease resistance protein
	D5_GG19815|c0_g1_i1	Gra3Chr9	48471385	48471038	-34.35	0.664	2.748	0.08	0	7.56371	4.88e-06	5.721	43.272	1	-1.53632	1	10.871	7.076	0	Gorai.009G207700.1	Leucine-rich receptor-like protein kinase family protein
	D5_GG19843|c24_g1_i5	Gra3Chr9	50648568	50648245	-1.26451	1	4.642	3.671	0	-96.9333	0.00977	11.632	0.12	-1	-3.15327	0.361	12.591	3.993	0	Gorai.009G373500.1	NB-ARC domain-containing disease resistance protein
	D5_GG20650|c0_g1_i1	Gra3Chr9	60999832	61000136	-152.475	0.026	12.198	0.08	0	115.1	0.00816	0.11	12.661	1	1.125	1	0.08	0.09	0	Cotton_A_18851	Leucine-rich repeat
	D5_GG20650|c1_g1_i1	Gra3Chr9	60999142	60999288	2.33321	0.217	5.507	12.849	0	-121.8	0.0023	14.616	0.12	-1	-34.1556	0.664	3.074	0.09	0	Gorai.009G408400.1	Leucine-rich repeat (LRR) family protein
	D5_GG20675|c17_g1_i1	Gra3Chr9	68533615	68533979	-2.31603	1	4.595	1.984	0	142.182	0.00207	0.11	15.64	1	-11.4111	1	1.027	0.09	0	Gorai.009G435900.1	Disease resistance protein (CC-NBS-LRR class) family
	D5_GG20675|c18_g1_i1	Gra3Chr9	68469882	68470248	-1.21004	1	2.748	2.271	0	-3.56765	0.00286	34.303	9.615	-1	1.125	1	0.08	0.09	0	Gorai.009G436200.1	Leucine-rich repeat protein kinase family protein
	D5_GG20682|c14_g1_i1	Gra3Chr9	68948408	68948014	-26.5	0.795	2.12	0.08	0	-135.075	0.00105	16.209	0.12	-1	-56.0333	0.291	5.043	0.09	0	Gorai.009G439600.1	LRR and NB-ARC domains-containing disease resistance protein
	D5_GG21998|c0_g1_i1	Gra3Chr9	45275513	45275770	1	1	0.08	0.08	0	-1024.8	0	122.976	0.12	-1	1.125	1	0.08	0.09	0	Gorai.004G023300.1	receptor like protein 32
	D5_GG22199|c0_g1_i1	Gra3Chr9	67839537	67839239	66.575	0.1	0.08	5.326	0	136.618	0.00275	0.11	15.028	1	1.125	1	0.08	0.09	0	Gorai.009G432400.1	NB-ARC domain-containing disease resistance protein
	D5_GG22359|c8_g1_i1	Gra3Chr9	51622063	51621754	-1.2935	1	5.791	4.477	0	1.09091	1	0.11	0.12	0	-7.8129	0.00707	19.501	2.496	-1	Gorai.009G380200.1	NB-ARC domain-containing disease resistance protein
	D5_GG6124|c1_g1_i1	Gra3scaffold_223	1645	1406	1	1	0.08	0.08	0	1.09091	1	0.11	0.12	0	286.788	0.000119	0.08	22.943	1	Gorai.N018700.1	Leucine-rich repeat protein kinase family protein
	D5_GG25875|c0_g1_i1	Gra3scaffold_65	611	832	1	1	0.08	0.08	0	1.09091	1	0.11	0.12	0	-282.567	2.54e-05	25.431	0.09	-1	Gorai.N013600.1	NB-ARC domain-containing disease resistance protein
	D5_GG7|c1_g1_i1	Gra3scaffold_744	2653	2941	1	1	0.08	0.08	0	-215	9.07e-06	25.8	0.12	-1	45.8875	0.554	0.08	3.671	0	Gorai.N026900.1	LRR and NB-ARC domains-containing disease resistance protein
	A2_GG22885|c6_g1_i1	scaffold2847	39808	39124	110.475	0.013	0.08	8.838	0	264.282	3.8e-06	0.11	29.071	1	65.9125	0.287	0.08	5.273	0	Gorai.001G100700.1	disease resistance family protein / LRR family protein
	A2_GG15795|c0_g1_i2	scaffold2933	65158	65448	1.53627	0.000416	67.103	103.088	0	1.51623	0.508	33.394	50.633	0	2.66473	0.00361	20.676	55.096	1	Gorai.011G065500.1	Receptor-like protein kinase-related family protein
	A2_GG15796|c0_g1_i1	scaffold3412	55830	56061	2.19186	0.091	8.965	19.65	0	193.345	0.000151	0.11	21.268	1	1.01057	1	16.466	16.64	0	Gorai.011G263700.1	LRR and NB-ARC domains-containing disease resistance protein
	A2_GG27947|c0_g1_i1	scaffold4642	5708	5913	1	1	0.08	0.08	0	-136.008	0.000996	16.321	0.12	-1	1.125	1	0.08	0.09	0	Gorai.011G285300.1	Leucine-rich repeat protein kinase family protein
	A2_GG10346|c0_g1_i1	CA_chr1	43838113	43838344	-474.613	1.6e-06	37.969	0.08	-1	1.09091	1	0.11	0.12	0	1.125	1	0.08	0.09	0	Gorai.007G335800.1	disease resistance family protein / LRR family protein
	A2_GG10856|c3_g1_i2	CA_chr1	48307271	48306987	-278.613	0.000616	22.289	0.08	-1	1.09091	1	0.11	0.12	0	1.125	1	0.08	0.09	0	Gorai.001G034000.1	Leucine-rich repeat transmembrane protein kinase
	A2_GG7274|c10_g1_i1	CA_chr13	93738828	93739078	-270.025	0.000797	21.602	0.08	-1	1.09091	1	0.11	0.12	0	108.475	0.067	0.08	8.678	0	Gorai.011G270000.1	NB-ARC domain-containing disease resistance protein
	A2_GG8065|c8_g1_i1	CA_chr13	67960447	67960197	-270.025	0.000797	21.602	0.08	-1	1.09091	1	0.11	0.12	0	1.125	1	0.08	0.09	0	Gorai.011G260300.1	Leucine-rich repeat protein kinase family protein
	A2_GG2059|c0_g1_i1	CA_chr3	88799235	88799482	-294	0.000387	23.52	0.08	-1	1.09091	1	0.11	0.12	0	1.125	1	0.08	0.09	0	Gorai.002G127700.2	Leucine-rich repeat protein kinase family protein
	A2_GG2733|c0_g1_i1	CA_chr3	83798826	83798625	-612.575	2.37e-08	49.006	0.08	-1	1.09091	1	0.11	0.12	0	1.125	1	0.08	0.09	0	Gorai.004G169700.1	LRR and NB-ARC domains-containing disease resistance protein
	A2_GG12868|c44_g3_i1	CA_chr4	130437222	130437093	-1396.59	0	111.727	0.08	-1	1.09091	1	0.11	0.12	0	1.125	1	0.08	0.09	0	Gorai.007G364900.1	NB-ARC domain-containing disease resistance protein
	A2_GG14194|c7_g1_i2	CA_chr4	132441287	132441552	-362.688	4.87e-05	29.015	0.08	-1	1.09091	1	0.11	0.12	0	1.125	1	0.08	0.09	0	Gorai.007G318700.2	disease resistance protein (TIR-NBS-LRR class)
	A2_GG14858|c1_g1_i1	CA_chr4	105150452	105150625	-329.975	0.000131	26.398	0.08	-1	1.09091	1	0.11	0.12	0	1.125	1	0.08	0.09	0	Gorai.007G321700.1	disease resistance protein (TIR-NBS-LRR class), putative
	A2_GG15066|c28_g1_i1	CA_chr4	78240169	78240417	-285.712	0.000496	22.857	0.08	-1	1.09091	1	0.11	0.12	0	1.125	1	0.08	0.09	0	Cotton_A_19169	Toll-Interleukin receptor
	A2_GG15066|c31_g1_i1	CA_chr4	78199158	78199366	-1012.14	1.1e-13	80.971	0.08	-1	1.09091	1	0.11	0.12	0	1.125	1	0.08	0.09	0	Gorai.007G344000.1	Disease resistance protein (TIR-NBS-LRR class) family
	A2_GG15142|c0_g1_i1	CA_chr4	134808140	134807899	-699.925	1.66e-09	55.994	0.08	-1	-846.542	0	101.585	0.12	-1	136.15	0.025	0.08	10.892	0	Gorai.007G322300.1	Disease resistance protein (TIR-NBS-LRR class) family
	A2_GG297|c2_g1_i1	CA_chr5	19347897	19348132	-419.238	8.61e-06	33.539	0.08	-1	1.09091	1	0.11	0.12	0	1.125	1	0.08	0.09	0	Cotton_A_24801	Leucine-rich repeat
	A2_GG6158|c3_g1_i1	CA_chr6	29154477	29152892	-721.688	8.5e-10	57.735	0.08	-1	1.09091	1	0.11	0.12	0	-314.822	6.85e-06	28.334	0.09	-1	Gorai.007G045800.1	Disease resistance protein (CC-NBS-LRR class) family
	A2_GG6158|c3_g1_i2	CA_chr6	29154477	29153217	-721.688	8.5e-10	57.735	0.08	-1	1.09091	1	0.11	0.12	0	-314.822	6.85e-06	28.334	0.09	-1	Gorai.007G045800.1	Disease resistance protein (CC-NBS-LRR class) family
	A2_GG23155|c9_g1_i1	CA_chr7	37853951	37854195	-320.5	0.000175	25.64	0.08	-1	-768.483	0	92.218	0.12	-1	252.275	0.000405	0.08	20.182	1	Gorai.002G018900.1	LRR and NB-ARC domains-containing disease resistance protein
	A2_GG25568|c0_g1_i1	CA_chr7	41644508	41644758	-270.025	0.000797	21.602	0.08	-1	1.09091	1	0.11	0.12	0	1.125	1	0.08	0.09	0	Gorai.009G380400.2	Disease resistance protein (CC-NBS-LRR class) family
	A2_GG20121|c2_g1_i1	CA_chr8	19532312	19532620	-270.025	0.000797	21.602	0.08	-1	1.09091	1	0.11	0.12	0	108.475	0.067	0.08	8.678	0	Gorai.010G136200.1	Leucine-rich receptor-like protein kinase family protein
	A2_GG911|c8_g1_i1	CA_chr9	42772126	42772382	-229.012	0.00272	18.321	0.08	-1	1.09091	1	0.11	0.12	0	1.125	1	0.08	0.09	0	Gorai.004G023300.1	receptor like protein 32
	D5_GG26006|c0_g1_i2	Gra3Chr1	3129398	3129674	-278.613	0.000616	22.289	0.08	-1	1.09091	1	0.11	0.12	0	1.125	1	0.08	0.09	0	Gorai.001G034000.1	Leucine-rich repeat transmembrane protein kinase
	D5_GG17911|c3_g1_i1	Gra3Chr10	31272838	31272588	-270.025	0.000797	21.602	0.08	-1	1.09091	1	0.11	0.12	0	108.475	0.067	0.08	8.678	0	Gorai.010G136200.1	Leucine-rich receptor-like protein kinase family protein
	D5_GG12159|c4_g1_i1	Gra3Chr11	59372948	59373204	-229.012	0.00272	18.321	0.08	-1	1.09091	1	0.11	0.12	0	-117.678	0.024	10.591	0.09	0	Gorai.011G263600.1	NB-ARC domain-containing disease resistance protein
	D5_GG7548|c0_g1_i1	Gra3Chr3	44340744	44340512	-919.913	1.96e-12	73.593	0.08	-1	1.09091	1	0.11	0.12	0	1.125	1	0.08	0.09	0	Gorai.003G174500.1	Disease resistance protein (TIR-NBS-LRR class) family
	D5_GG27803|c0_g1_i1	Gra3Chr5	322457	322771	-200.15	0.00642	16.012	0.08	-1	98.0091	0.019	0.11	10.781	0	-1.9331	1	8.871	4.589	0	Gorai.011G265700.1	NB-ARC domain-containing disease resistance protein
	D5_GG22919|c0_g1_i1	Gra3Chr7	3196602	3196384	-721.688	8.5e-10	57.735	0.08	-1	1.09091	1	0.11	0.12	0	-314.822	6.85e-06	28.334	0.09	-1	Gorai.007G045800.1	Disease resistance protein (CC-NBS-LRR class) family
	D5_GG23130|c0_g1_i1	Gra3Chr7	59577469	59577703	-3.08606	0.00344	67.091	21.74	-1	1.09091	1	0.11	0.12	0	159.2	0.011	0.08	12.736	0	Gorai.007G364100.1	NB-ARC domain-containing disease resistance protein
	D5_GG23148|c27_g1_i5	Gra3Chr7	59760843	59761119	-10.8918	0.0026	25.77	2.366	-1	45.9182	0.24	0.11	5.051	0	-63.3778	0.218	5.704	0.09	0	Gorai.007G364900.1	NB-ARC domain-containing disease resistance protein
	D5_GG23442|c12_g1_i1	Gra3Chr7	57019182	57019408	-538.413	2.27e-07	43.073	0.08	-1	1.09091	1	0.11	0.12	0	-247.289	0.000108	22.256	0.09	-1	Gorai.007G343700.1	Disease resistance protein (TIR-NBS-LRR class) family
	D5_GG24769|c2_g1_i1	Gra3Chr7	21049715	21049161	-3.48065	0.000696	69.613	20	-1	1.30809	1	35.963	47.043	0	1.17267	1	17.478	20.496	0	Gorai.007G204400.2	Leucine-rich repeat (LRR) family protein
	D5_GG19597|c4_g1_i1	Gra3Chr9	69554681	69554879	-2676.82	0	214.146	0.08	-1	1.09091	1	0.11	0.12	0	1.125	1	0.08	0.09	0	Gorai.009G444400.1	receptor like protein 6
	D5_GG22232|c0_g1_i1	Gra3Chr9	6182210	6182062	-329.975	0.000131	26.398	0.08	-1	1.09091	1	0.11	0.12	0	1.125	1	0.08	0.09	0	Cotton_A_18851	Leucine-rich repeat
	D5_GG25882|c1_g1_i1	Gra3scaffold_338	41787	42024	-789.038	1.07e-10	63.123	0.08	-1	1.09091	1	0.11	0.12	0	1.125	1	0.08	0.09	0	Gorai.N020700.1	NB-ARC domain-containing disease resistance protein
	D5_GG30888|c0_g1_i1	Gra3scaffold_53	16351	16134	-698.3	1.73e-09	55.864	0.08	-1	1.09091	1	0.11	0.12	0	1.42603	1	27.571	39.317	0	Cotton_A_10996	Leucine-rich repeat
	D5_GG7701|c1_g1_i1	Gra3scaffold_597	3045	2827	-653.888	6.77e-09	52.311	0.08	-1	1.09091	1	0.11	0.12	0	464.9	2.43e-07	0.08	37.192	1	Gorai.N025300.1	Leucine-rich repeat receptor-like protein kinase family protein
	A2_GG38|c0_g1_i1	scaffold14428	693	838	-200.738	0.00633	16.059	0.08	-1	347.882	4.72e-08	0.11	38.267	1	1.125	1	0.08	0.09	0	Cotton_A_18851	Leucine-rich repeat
	A2_GG99|c2_g1_i1	scaffold2480	83439	83699	-206.062	0.00541	16.485	0.08	-1	1.09091	1	0.11	0.12	0	1.125	1	0.08	0.09	0	Gorai.003G092400.1	Leucine-rich repeat protein kinase family protein
	A2_GG15631|c0_g1_i2	scaffold37278	2	181	-1265.58	0	101.246	0.08	-1	1.09091	1	0.11	0.12	0	1.125	1	0.08	0.09	0	Gorai.002G060400.1	receptor like protein 35
