# Supplementary material for: Transcriptome Analysis of Cotton (Gossypium hirsutum L.) Genotypes That Are Susceptible, Resistant, and Hypersensitive to Reniform Nematode (Rotylenchulus reniformis)
Source: PLoS One. 2015 Nov 16;10(11):e0143261. doi: 10.1371/journal.pone.0143261 (PMC4646469; doi:10.1371/journal.pone.0143261)
Supplement: S5 Table — (XLSX) [file pone.0143261.s010.xlsx]

## Sheet: S4 Table
S5 Table Transcripts and primers used for qRT-PCR verification
seq_ID	seq	length	amplicon size	primer F	Length	Tm	primer R	Length	Tm	DSU	DSI	L1U	L1I	B713U	B713I	best represented genes	annotation
A2_GG16851|c2_g1_i1	TTCACATTGAAATGGGGGAATCCAGCTTGAGTTTGGTTCATATCTAAGCCGATTGTGTGATGCTGCTAGAGTTGTCAATCTCGTGAGATTAGAAAAATGGGTTTCTGATACAACTCCTTGTAATAGATTATACCCACAATCCAAAGTTTCCAAACTTTCTAGTCGTCCAAAAGATAGAGGAAAAGTACCATTTAATTGATTTTTTGAAACATCAAATAACTCCAAAGATGATAACTGCCCTATAGACAAGGGAATTTGGCCGTTTAACTGATTTTTTGAAACATCAAACAACTTCAAAGATGATAACTCCCCTATAGACAATGGAATTTGACCATTTAATTGG	343	214	TTGTGTGATGCTGCTAGAGTTGTCA	25	64.3	TAAACGGCCAAATTCCCTTGTCTAT	25	64.75	0.08	0.08	57.5	6.659	5.58	4.621	Gorai.007G338100.1	RLK
A2_GG25608|c1_g2_i1	CAAAACATAAGTAAGATAAACCAAATAGAACCACATGTTTGATATCATTTGGGAAGACCAAATGACATTTTATTTTTTGGTTCCAAGGCGCAGATTAACTATACCAAGAGATGATCCCTTTATTTTTCTTGGCTCTTACTTCCGACCATCTCTATATGAGGTGAGCCTCGGGGGCAAAACACGACCCTGTAATTGGAACCAGCAGGGCAAGTAAAGGTGCTCGAAGGATCATCTTGAGGATAACTGTATGAATCACCGCACCGGTTCTTGAAAAACCTTGAATAACTGGTCGGACCACAGGTTCCGTACCCTTGAGTGCAACAATATTCATTGGTCTTAAACACCGTGCATGGGTTATTGCACCCACCAGGAGCTCTTAACTCATTCGGGCATTGTCCG…	865	164	TGGCTCTTACTTCCGACCATCTCTA	25	64.36	CCGACCAGTTATTCAAGGTTTTTCA	25	63.72	140.861	141.921	110.177	68.062	32.598	95.621	Cotton_A_14456	Thaumatin-like
A2_GG28654|c0_g1_i1	AATAAGTATATTTCCTAATATATCATCTAGAATACCATGAATCCATGATTAAAAGTTCCATGAGATTGGCAAAATCCAAAAAGGTAAACAGCAGATTGAAGGGCAAAATTATGAAATCCTTTTGTGGAACTCAAATTAAATAGCTATGAACTTCGAAAGAACAACAAAGCCTTGATACAAGCATACAGAAACAGATCTAGTTTCACCGAGGTATACAAATTAAGATCGAACGAGAAAAACCAGACCCTCTTCGGTTTTAACCGGACGTGTTACGTCTTCAAACTGTTTTGGTTTTCGGAGCCTTTTTCTTCAGTTGTCTTGTGGGGATTGAGTTCTTCATGCCAATGAAGAACAGCAATGCCCCTAACAGCGCCAAGTTCTGTGAGAACTTCGTAAAAA…	852	231	TAAACAGCAGATTGAAGGGCAAAAT	25	64.08	AACTGAAGAAAAAGGCTCCGAAAAC	25	64.12	93.465	79.672	41.886	91.391	38.785	48.382	Gorai.006G070600.1	HR-like lesion-inducing protein-related
D5_GG10821|c1_g1_i1	TTTTTCTTGGAATTTTTGAAGTGTTTAATAAAAAAAAATGGCGTTAGTTTCATTCGTCGGGAGGGTTCTTTTCGCTTCAATGTTCATCCTCTCTGCTTGGCAAGAGTTCAATGAATTTGGTGTTGATGGAGGGCCTGCAGCTAAGGCACTCAAACCAAAATTCAATGTCTTCTCAAAGACTGTGACAGCTCATACAGGGGTGGAAGTACCAGAATTTGATATTAAGGTTCTAGTTGCTGCTGCTGTAGCCTTCAAGGGTGTTGGGGGTATCCTTTTTATCTTTGGAAGCACTATCGGTGCTTATCTTCTGGCTCTGCAACAGGTCATTATTACTCCTATATTGTACGACTTCTACAACTATGACACGGAAAAGAAAGAATTTGGCCTACTTTTTTCAAA…	598	146	GGTTCTTTTCGCTTCAATGTTCATC	25	64.2	GTACTTCCACCCCTGTATGAGCTGT	25	63.84	73.332	65.157	26.585	69.557	56.512	89.817	Gorai.011G172100.1	HR-like lesion-inducing protein-related
D5_GG19325|c0_g1_i1	CTACATCAAATTTAGTTAACATCCAACTTCTAATATCCTATACATCAAAACCTTGACATACACAAAGCTAGAAATATTCTACCCCATTTAGGAAAGTTAACCCTTTTTCCTTTTTTTTGTGCTAACAAATACTAGTTAAGCCAGAATCCACATGAAGAAGGTAGACCAAAGTGTGAGGGAGAGTGCTGCTACTACATAAGTCCAAAGCATTATCACTGATGTTTCACATTGACCCAGCTGAAAAAATTGTGTCATGGTACCTACTGCCATTGCAGGTGGAACAGCAAATTGAAGCATAAGAACGAATTGATATAACTTATTCTCTGATGCAATCAACCCCCAATTGCGAGCAGCCATAACCACACCGATCCCCAACGCCGGCAACAATATGCTCCTCAC…	1584	149	TTGCTCCCATTATCAAGGTCATACA	25	63.74	AGCTGCGATTGTTGGGTTTATTATC	25	63.52	6.573	36.085	16.994	1.653	8.008	6.03	Gorai.009G306200.3	Auxin efflux carrier family protein
D5_GG25450|c74_g1_i1	AAGCAGTGTTGGACGATGCAGAGGAGAAGCAGATCAAGAACGAGGGCGTGAAGAAATGGTTGGAGGATCTCCAGGACTTGGCTTACGATGTGGATGACATCTTGGACGAGTTCGCTTATGAAGAGTTACGACTCAAGCTCCAAAACACTCAAGCTCAAGCCTGGCTGGATTAGTCGTAGTATTTTCACTCCCACTTCTTCTCAGCTTAAGAATTCCATGATTACGAAGGTGGAAGAAATAACTGATAGACTGAATAGTTTGACTACATGAAGGAGGA	277	133	GACTTGGCTTACGATGTGGATGAC	25	64.11	AAGCTGAGAAGAAGTGGGAGTGAAA	25	63.92	0.08	0.08	35.492	0.12	0.08	4.726	Gorai.007G361400.1	N
D5_GG25668|c24_g1_i1	GGTGTTGAAAGGACGAGAGGATGAATATGGTAGCACACTAGGACTTGTTACGAGCATGGACCTTTCAGCTAACAGTCTCACAGGAGAGATCCCCAAAGAAATTGGTAGTCTCGTTGGACTATTGTCTTTAAATTTTTCAGGGAATCTCCTAATAGGAAATATACCAGAAAGCATTGGCAACATGGAGTTAATGGAATCTCTTGATTTGTCCATGAATCGACTAAATGGTAAAAATCCCTCCAAGTTTCTCCAATTTGAATTTCTTGAATCACTTCAATGTGTCCTACAACAACTTGACAGGACAAATCCTAACAAGCACTCAGCTTCAAAGCTTTGACAACTTGTCTTACGTGGGCAATCAT	362	147	GGCAACATGGAGTTAATGGAATCTC	25	64	TGAGTGCTTGTTAGGATTTGTCCTG	25	63.76	0.08	4.764	30.623	0.12	2.887	3.719	Gorai.007G340200.1	RLK
D5_GG25668|c41_g1_i1	GCAACCATGACTACTCCTCTTCCTATTTCCTTTTTCCCTTGCCTTCTTCTCATTCCCGCTATCTGTTTTACCATTTGTCATGCCAATTCCAACCTACTTTGCATTCAGAGTGAGAGAGAAGCTCTTTTGAAATTCAAGAATCATCTTATTGATCCTTCAAACAGGCTATCGTCATGGGTTGAAGGTGGGGATTGCTGTGAATGGACTGGTGTCGTCTGCCATAACTCAACAGGCCACGTCAACCAACTGCACTTGGCCGCTCCTCTGTCAAAGCCT	276	151	CTTTTTCCCTTGCCTTCTTCTCATT	25	64.1	AACCCATGACGATAGCCTGTTTG	23	64.39	34.203	48.807	437.792	0.12	6.716	0.09	Gorai.007G337400.1	RLK
D5_GG25672|c1_g1_i2	AGGCCATTAAGGCGAGATTGGCTTCAATTGAAAGTGAGGCCAACACTTTTGGCTTCATTCCGCGTGATCGCCCCGCGGAAACCTCTTTCATGACTAAAAGGAGGCAGCAAACGCACTCTTTTGAGCGTGAAGATGACATAATAGGGAGGGATGATGATAAAGCAGCTCTTCTAAAACTCGTGTTGGAGTTTCAAAGTGAAGAGAATGTTTATATCATTCCAATTGTGGGGATTGGAGGGTTAGGGAAGACTGCTTTGG	258	134	CCATTAAGGCGAGATTGGCTTC	22	64.15	GTCATCTTCACGCTCAAAAGAGTGC	25	65.63	0.08	0.08	61.482	0.12	0.08	0.09	Gorai.007G330900.1	N
D5_GG5758|c0_g1_i1	TTATATGTAATTTTTTTTCCTTTAAATAAAAAGATCATATATAATTTCATGTTTTACAGCTTATTATCTTCTTCATATTACACGGCCCTTACAGCCTGGAACCTTGGTTCTTTAGGGAGAAATTTTTGCTGAACATAAACAGACATATAATCACCAAACACAAACTTGGGATAAGTTTTATCCATTTCTTCATTCGTTTCCTTCACCAGTTGTGGTGCAGGAGCAATGGTGGCTTTAAGTGAAGGATTATAAAACGAAGCAATGGATAGCCTGTTGCCATCAATGGTGCTCAAAACACGGTGCCAAGCACTCTTATATCGCCCATTGCTGAGGACTTCGATTTGGTCACCAGTGTTGATAACAATCGTGTTCTTCAACGGCTGAACATCGATCCATTCC…	1184	204	CTTCATATTACACGGCCCTTACAGC	25	64	ACAGGCTATCCATTGCTTCGTTTTA	25	64.09	10.031	2.271	7.134	34.371	9.151	7.165	Gorai.005G088000.1	ACO
reference gene: Catalytic subunit of protein phosphatase 2A
D5_GG24417|c1_g1_i2	AACAATAGTAATGTAAATAAAAGCTTTGAGGTCCAAATTGAATCTCCCCAAACCCTAACCATGACCTGATCCGAAAGCCCCAAAATCTCTCATCTTCATCCTCCACCGTCCGATCAAAGCTCCATCATAGAATAAAAGCAAAAGAAATCACCAGAAAAACCTGAACTGCTTGACGATGCCGTCCCACGGGGATCTGGATCGTCAGATCGAGCACTTAATGCAGTGCAAGCCGCTATCGGTGGCGGAGGTGAAGACTCTGTGCGAGCAGGCGCGTGCGATCCTTGTGGAGGAGTGGAATGTTCAGCCGGTGAAGTGTCCGGTCACCGTCTGCGGCGATATCCACGGCCAATTTCACGATCTCGTCGAACTGTTTCGCATCGGTGGCCACGCTCCCGACAC…	1221	119	GGTGGCGGAGGTGAAGACTC	20	64.44	CGTGAAATTGGCCGTGGATA	20	63.95	10.469	14.334	12.081	10.747	7.611	8.211		GhPP2A1
